# Supplementary material for: The lymphatic system favours survival of a unique T. brucei population
Source: Biol Open. 2023 Nov 9;12(11):bio059992. doi: 10.1242/bio.059992 (PMC10651106; doi:10.1242/bio.059992)
Supplement: Table S1. Parasite density (related to Figure 1B) [file biolopen-12-059992-TableS1.xlsx]

## Sheet: Table 1
Table 1. Parasite density (related to Figure 1B)
			Head and Neck						Limbs								Intra-Thoracic						Intra-Abdominal								Pelvic
	Blood		Mandibular LN		Superficial parotid LN		4 Cranial deep cervical LN		Proper axillary LN		Subiliac LN		Sciatic LN		Popliteal LN		Tracheobronchal LN		Cranial mediastinal LN		Caudal mediastinal LN		Gastric LN		Jejunal LN		Colic LN		Pancreaticoduodenal LN		Lateral Iliac LN		Medial iliac LN		External iliac LN		Renal LN		Lumbar aortic LN		Caudal mesenteric LN
Days PI	Mean	SD	Mean	SD	Mean	SD	Mean	SD	Mean	SD	Mean	SD	Mean	SD	Mean	SD	Mean	SD	Mean	SD	Mean	SD	Mean	SD	Mean	SD	Mean	SD	Mean	SD	Mean	SD	Mean	SD	Mean	SD	Mean	SD	Mean	SD	Mean	SD
1	0.08	0.04	0.9	0.5	0.5	0.1	0.9	0.4	0.8	0.2	0.9	0.1	0.5	0.4	0.3	0.1	0.9	0.3	0.5	0.1	0.8	0.2	1.5	2.1	2.3	0.2	2.2	0.4	2.6	0.9	0.6	0.1	5.3	0.8	0.9	0.1	0.9	0.4	0.1	0	2.2	0.4
2	2.5	1.3	10.5	3.6	5.5	2.5	5.6	2.8	4.5	1.4	3.6	1.4	2.2	0.9	0.8	0.5	3.8	1.4	3.9	0.4	15.3	1.1	5.9	0.5	2.8	0.5	2.4	2.1	3.3	0.6	2.5	0.9	5.8	1.4	3.5	0.6	12.8	1.1	12.3	0.9	5.8	1.2
3	15.4	3.6	10.8	4.8	10.5	2.6	13.8	3.6	12.6	3.3	10.7	1.7	12.8	1.4	11.6	2.3	15.6	2.6	14.2	0.6	31.9	4.7	25.9	2.8	30.4	2.7	30.2	6.3	30.2	1.1	40.3	2.7	42.1	4.8	15.9	2.8	35.6	5.2	12.8	2.5	39.6	3.8
4	25.1	5.9	30.6	4.4	27.5	10.4	39.5	10.4	35.8	4.1	44.8	6.1	39.5	6.6	38.2	1.9	37.6	3.3	33.8	4.7	70.2	3.1	66.8	4.1	70.1	2.3	70.6	3.8	73.6	3.4	59.6	3.5	69.9	3.5	40.6	2.1	66.3	3.6	20.6	2.3	79.5	7.1
5	61.4	4.8	39.5	9.3	40.3	5.9	45.2	10.6	40.5	3.7	46.3	7.2	45.2	4.3	44.8	3.6	49.5	5.1	49.4	2.8	71.4	3.3	73.9	3.3	70.3	4.8	70.4	3.3	71.9	2.8	51.8	4.8	66.5	4.4	41	3.1	63.8	3.3	35.8	3.3	72.3	6.4
6	73.1	7.7	41.6	9.9	40.8	13.1	43.6	9.2	48.6	5.2	41.8	3.6	40	3.1	31.3	2.2	39.6	3.9	36.3	2.5	70.6	2.5	80.5	2.7	75.4	10.3	74.1	4.5	83.2	10.2	70.3	7.9	89.6	2.1	40.2	2.9	69.8	6.5	39.6	3.7	80.2	6.6
7	78.4	3.9	49.7	12.6	45.8	9.2	44.6	3.3	45.8	5.1	43.2	3.8	23.7	2.8	21.4	2.8	29.5	2.8	25.2	3.2	50.2	6.7	40.8	2.4	78.6	6.6	78.4	4.1	80.6	8.6	71.6	5.9	82.3	3.3	29.3	5.3	41.6	1.8	40.2	6.4	80.6	2.7
8	61.2	8.6	46.8	10.2	44.6	9.9	32.8	8.2	30.2	2.7	15.6	5.5	12.6	1.7	10.5	2.1	15.6	1.4	12.6	2.6	21.5	3.9	18.6	2.8	25.6	2.8	30.4	6.2	39.5	2.3	50.2	3.6	44.5	0.6	15.3	2.7	23.2	5.7	20.5	3.8	40.3	5.2
9	24.5	4.9	16.8	6.6	12.5	6.2	11.6	4.1	6.8	2.1	5.9	1.2	2.3	0.9	0	0	5.5	1.1	6.4	1.9	10.8	7.2	11.5	2.3	30.2	2.2	30.2	3.7	38.2	2.6	50.6	6.6	41.6	1.7	4.4	1.7	12.5	4.1	10.5	1.9	31.1	3.7
10	8.7	3.4	9.5	2.9	12.8	3.4	10.4	4.6	6.9	3.1	5.5	0.5	2.9	0.4	0.5	0	5.8	0.9	6.3	1.7	10.6	5.2	12.8	1.9	28.6	3.8	25.3	9.2	22.6	2.2	21.3	3.8	28.6	4.4	3.8	0.5	12.8	3.3	10.1	1.5	28.6	9.1
11	7.4	6.6	10.4	6.8	9.7	7.9	9.5	2.5	11.3	2.6	9.8	1.8	2.6	0.3	0.9	0.2	5.7	0.6	6.8	1.9	5.8	1.6	10.6	1.5	28.9	4.5	21.4	3.1	29.5	1.9	20.6	1.5	24.4	4.4	3.1	0.9	3.9	0.9	5.4	2.1	30.4	4.8
12	6.8	5.9	12.9	3.3	18.7	5.8	15.9	6.2	12.8	2.3	9.7	1.6	2.9	1.1	2.8	0.8	12.6	0.8	13.2	0.3	6.9	1.9	15.9	1.7	30.6	4.4	21.8	3.3	29.8	1.7	21.4	1.1	30.2	5.1	3.1	1.4	12.6	2.6	5.8	1.2	31.2	5.4
13	25.1	5.5	20.4	6.2	19.6	5.1	15.5	5.6	12.9	6.8	12.6	4.2	6.6	2.3	5.9	1.3	15.7	1.2	13.9	2.9	12.6	4.4	40.3	1.1	38.9	6.7	30.3	4.8	39.7	1.1	21.2	6.2	39.6	1.2	5.8	1.1	15.5	3.1	9.6	3.1	29.6	2.9
14	49.5	12.4	39.5	4.5	33.6	8.5	28.6	7.1	15.5	7.2	15.5	4.1	6.9	1.7	5.5	1.1	29.5	2.7	30.6	3.5	30.5	5.5	40.9	1.9	50.4	9.3	50.4	3.6	56.3	9.2	40.6	2.3	59.8	1.1	7.3	1.9	36.8	5.3	12.8	4.4	58.2	2.2
15	81.5	10.6	46.2	4.1	35.9	8.2	21.8	2.8	35.6	9.4	39.6	5.7	40.3	5.8	30.6	2.1	38.6	2.3	33.2	3.2	55.4	4.9	45.6	2.8	50.1	9.9	45.6	7.2	52.3	2.8	51.7	2.7	58.7	3.5	30.6	5.1	40.7	8.1	36	2.8	50.8	6.8
16	87.6	12.3	41.8	6.8	38.6	3.3	34.8	3.4	32.8	3.1	38.6	5.8	41.8	5.4	33.8	3.3	39.5	1.8	41.4	2.4	51.2	10.6	48.2	2.4	51.6	5.8	52.1	1.9	51.8	2.2	50.3	2.2	55.7	2.3	30.4	3.3	45.4	4.4	37.8	6.6	49.6	9.9
17	101.5	14.9	43.6	5.1	40.5	4.6	35.1	3.6	44.9	4.2	31.9	6.1	43.6	8.1	23.8	1.4	39.6	1.5	43.9	2.1	53.6	9.1	55.6	3.5	60.3	6.2	66.3	2.4	66.9	3.6	65.1	6.4	70.4	6.8	28.7	6.1	49.8	3.6	40.5	3.5	66.5	7.2
18	115.6	14.5	44.8	2.3	47.6	4.1	38.9	10.2	49.6	4.6	44.8	6.8	41.5	3.9	29.6	1.7	45.3	2.2	40.8	2.9	50.2	3.3	60.6	2.6	66.5	12.3	61.5	2.9	67.4	3.1	66.3	5.6	76.8	7.9	29.3	4.2	43.6	4.9	40.3	7.2	65.8	5.6
19	118.5	12.3	49.6	2.9	47.9	3.9	40.9	9.1	48.7	5.2	43.6	3.4	40.4	2.3	35.6	2.2	41.6	2.8	44.6	2.8	50.1	7.2	64.2	3.3	68.3	7.1	63.3	3.3	69.3	3.3	58.6	2.1	71.5	6.2	29.2	2	44.3	5.8	39.5	4.9	69.8	5.1
20	110.5	10.8	50.8	3.7	50.6	2.7	41.6	6.8	50.6	5.1	48.6	3.9	38.6	2.6	35.1	1.8	44.8	3.4	43.9	3.1	48.6	7.6	63.9	3.2	60.3	6.6	58.2	4.2	61.4	4.8	58.8	2.8	73.3	3.2	27.6	3.8	50.6	8.2	40.6	2.7	60.2	3.8
Average	52.719		30.835		29.175		26.53		27.36		25.65		22.345		18.15		25.815		25.045		35.91		39.2		46.01		44.255		48.505		43.67		51.83		19.5		34.125		23.54		48.615
Group average			28.8467						23.3762								28.9233						44.4925								36.88
		Mandibular	Sup. Par.	Cranial DC	Proper axillary	Subiliac	Sciatic	Popliteal	Cranial M.	Trach.Bronch.	Caud. Med	Gastric	Jejunal	Colic	Panc.Duod.	Lat.Il.	Med. Il	Ext. Il.	Renal	Lumb. Aort.	Caud. Mes
P-value relative to blood (paired)		0.001	<0.001	0.001	<0.001	<0.001	<0.001	<0.001	<0.001	<0.001	0.02	0.04	0.31	0.19	0.51	0.15	0.88	<0.001	0.016	<0.001	0.54
P-value relative to blood (unpaired)		0.03	0.02	0.01	0.016	0.01	0.004	0.001	0.008	0.01	0.12	0.21	0.53	0.43	0.69	0.39	0.93	0.001	0.08	0.005	0.7
		HN	Limbs	Thoracic	Abdominal	Pelvic
One way ANOVA (within group), paired		0.02	<0.001	<0.001	0.002	<0.001
One way ANOVA (unpaired)		0.69	0.35	0.15	0.65	<0.001
Overall	<0.001
Organ		Min (N/cm2)	Day at Min	Max (N/cm2)	Day at Max	Dif. (N/cm2)	Fold change	Group information
Blood		0.08	1	118.5	19	118.42	1481.25	Differences	Min	Max
Mandibular LN		0.9	1	50.8	20	49.9	56.4444	69.2889	0.766667	48.8667
Superficial parotid LN		0.5	1	50.6	20	50.1	101.2
Cranial deep cervical LN		0.9	1	45.2	5	44.3	50.2222
Proper axillary LN		0.8	1	50.6	20	49.8	63.25	89.2458	0.625	47.3
Subiliac LN		0.9	1	48.6	20	47.7	54
Sciatic LN		0.5	1	45.2	5	44.7	90.4
Popliteal LN		0.3	1	44.8	5	44.5	149.333
Tracheobronchal LN		0.9	1	49.5	5	48.6	55	81.0167	0.733333	56.7667
Cranial mediastinal LN		0.5	1	49.4	5	48.9	98.8
Caudal mediastinal LN		0.8	1	71.4	5	70.6	89.25
Gastric LN		1.5	1	80.5	6	79	53.6667	38.8692	2.15	80.175
Jejunal LN		2.3	1	78.6	7	76.3	34.1739
Colic LN		2.2	1	78.4	7	76.2	35.6364
Pancreaticoduodenal LN		2.6	1	83.2	6	80.6	32
Lateral iliac LN		0.6	1	71.6	7	71	119.333	116.998	1.66667	65.5333
Medial iliac LN		5.3	1	89.6	6	84.3	16.9057
External iliac LN		0.9	1	41	5	40.1	45.5556
Renal LN		0.9	1	69.8	6	68.9	77.5556
Lumbar aortic LN		0.1	1	40.6	20	40.5	406
Caudal mesenteric LN		2.2	1	80.6	7	78.4	36.6364
