# Supplementary material for: The lymphatic system favours survival of a unique T. brucei population
Source: Biol Open. 2023 Nov 9;12(11):bio059992. doi: 10.1242/bio.059992 (PMC10651106; doi:10.1242/bio.059992)
Supplement: Table S2. Parasite density (related to Figure 1C) [file biolopen-12-059992-TableS2.xlsx]

## Sheet: Table 2
Table 2. Parasite density (related to Figure 1C)
			Head and Neck						Limbs								Intra-Thoracic						Intra-Abdominal								Pelvic
	Blood		Mandibular LN		Superficial parotid LN		Cranial deep cervical LN		Proper axillary LN		Subiliac LN		Sciatic LN		Popliteal LN		Tracheobronchal LN		Cranial mediastinal LN		Caudal mediastinal LN		Gastric LN		Jejunal LN		Colic LN		Pancreaticoduodenal LN		Lateral Iliac LN		Medial iliac LN		External iliac LN		Renal LN		Lumbar aortic LN		Caudal mesenteric LN
Days PI	Mean	Fold increase	Mean	Fold increase	Mean	Fold increase	Mean	Fold increase	Mean	Fold increase	Mean	Fold increase	Mean	Fold increase	Mean	Fold increase	Mean	Fold increase	Mean	Fold increase	Mean	Fold increase	Mean	Fold increase	Mean	Fold increase	Mean	Fold increase	Mean	Fold increase	Mean	Fold increase	Mean	Fold increase	Mean	Fold increase	Mean	Fold increase	Mean	Fold increase	Mean	Fold increase
1	0.08		0.9		0.5		0.9		0.8		0.9		0.5		0.3		0.9		0.5		0.8		1.5		2.3		2.2		2.6		0.6		5.3		0.9		0.9		0.1		2.2
2	2.5	31.25	10.5	11.6667	5.5	11	5.6	6.22222	4.5	5.625	3.6	4	2.2	4.4	0.8	2.66667	3.8	4.22222	3.9	7.8	15.3	19.125	5.9	3.93333	2.8	1.21739	2.4	1.09091	3.3	1.26923	2.5	4.16667	5.8	1.09434	3.5	3.88889	12.8	14.2222	12.3	123	5.8	2.63636
3	15.4	6.16	10.8	1.02857	10.5	1.90909	13.8	2.46429	12.6	2.8	10.7	2.97222	12.8	5.81818	11.6	14.5	15.6	4.10526	14.2	3.64103	31.9	2.08497	25.9	4.38983	30.4	10.8571	30.2	12.5833	30.2	9.15152	40.3	16.12	42.1	7.25862	15.9	4.54286	35.6	2.78125	12.8	1.04065	39.6	6.82759
4	25.1	1.62987	30.6	2.83333	27.5	2.61905	39.5	2.86232	35.8	2.84127	44.8	4.18692	39.5	3.08594	38.2	3.2931	37.6	2.41026	33.8	2.38028	70.2	2.20063	66.8	2.57915	70.1	2.30592	70.6	2.33775	73.6	2.43709	59.6	1.47891	69.9	1.66033	40.6	2.55346	66.3	1.86236	20.6	1.60938	79.5	2.00758
5	61.4	2.44622	39.5	1.29085	40.3	1.46545	45.2	1.1443	40.5	1.13128	46.3	1.03348	45.2	1.1443	44.8	1.17277	49.5	1.31649	49.4	1.46154	71.4	1.01709	73.9	1.10629	70.3	1.00285	70.4	0.997167	71.9	0.976902	51.8	0.869128	66.5	0.951359	41	1.00985	63.8	0.962293	35.8	1.73786	72.3	0.909434
6	73.1	1.19055	41.6	1.05316	40.8	1.01241	43.6	0.964602	48.6	1.2	41.8	0.902808	40	0.884956	31.3	0.698661	39.6	0.8	36.3	0.734818	70.6	0.988796	80.5	1.08931	75.4	1.07255	74.1	1.05256	83.2	1.15716	70.3	1.35714	89.6	1.34737	40.2	0.980488	69.8	1.09404	39.6	1.10615	80.2	1.10927
7	78.4	1.0725	49.7	1.19471	45.8	1.12255	44.6	1.02294	45.8	0.942387	43.2	1.03349	23.7	0.5925	21.4	0.683706	29.5	0.744949	25.2	0.694215	50.2	0.711048	40.8	0.506832	78.6	1.04244	78.4	1.05803	80.6	0.96875	71.6	1.01849	82.3	0.918527	29.3	0.728856	41.6	0.595989	40.2	1.01515	80.6	1.00499
8	61.2	0.780612	46.8	0.94165	44.6	0.973799	32.8	0.735426	30.2	0.659389	15.6	0.361111	12.6	0.531646	10.5	0.490654	15.6	0.528814	12.6	0.5	21.5	0.428287	18.6	0.455882	25.6	0.3257	30.4	0.387755	39.5	0.490074	50.2	0.701117	44.5	0.540705	15.3	0.522184	23.2	0.557692	20.5	0.50995	40.3	0.5
9	24.5	0.400327	16.8	0.358974	12.5	0.280269	11.6	0.353659	6.8	0.225166	5.9	0.378205	2.3	0.18254	0	0	5.5	0.352564	6.4	0.507937	10.8	0.502326	11.5	0.61828	30.2	1.17969	30.2	0.993421	38.2	0.967089	50.6	1.00797	41.6	0.934831	4.4	0.287582	12.5	0.538793	10.5	0.512195	31.1	0.771712
10	8.7	0.355102	9.5	0.565476	12.8	1.024	10.4	0.896552	6.9	1.01471	5.5	0.932203	2.9	1.26087	0.5	0.5	5.8	1.05455	6.3	0.984375	10.6	0.981481	12.8	1.11304	28.6	0.94702	25.3	0.837748	22.6	0.591623	21.3	0.420949	28.6	0.6875	3.8	0.863636	12.8	1.024	10.1	0.961905	28.6	0.919614
11	7.4	0.850575	10.4	1.09474	9.7	0.757812	9.5	0.913462	11.3	1.63768	9.8	1.78182	2.6	0.896552	0.9	1.8	5.7	0.982759	6.8	1.07937	5.8	0.54717	10.6	0.828125	28.9	1.01049	21.4	0.84585	29.5	1.30531	20.6	0.967136	24.4	0.853147	3.1	0.815789	3.9	0.304688	5.4	0.534653	30.4	1.06294
12	6.8	0.918919	12.9	1.24038	18.7	1.92784	15.9	1.67368	12.8	1.13274	9.7	0.989796	2.9	1.11538	2.8	3.11111	12.6	2.21053	13.2	1.94118	6.9	1.18966	15.9	1.5	30.6	1.05882	21.8	1.01869	29.8	1.01017	21.4	1.03883	30.2	1.2377	3.1	1	12.6	3.23077	5.8	1.07407	31.2	1.02632
13	25.1	3.69118	20.4	1.5814	19.6	1.04813	15.5	0.974843	12.9	1.00781	12.6	1.29897	6.6	2.27586	5.9	2.10714	15.7	1.24603	13.9	1.05303	12.6	1.82609	40.3	2.53459	38.9	1.27124	30.3	1.38991	39.7	1.33221	21.2	0.990654	39.6	1.31126	5.8	1.87097	15.5	1.23016	9.6	1.65517	29.6	0.948718
14	49.5	1.97211	39.5	1.93627	33.6	1.71429	28.6	1.84516	15.5	1.20155	15.5	1.23016	6.9	1.04545	5.5	0.932203	29.5	1.87898	30.6	2.20144	30.5	2.42063	40.9	1.01489	50.4	1.29563	50.4	1.66337	56.3	1.41814	40.6	1.91509	59.8	1.5101	7.3	1.25862	36.8	2.37419	12.8	1.33333	58.2	1.96622
15	81.5	1.64646	46.2	1.16962	35.9	1.06845	21.8	0.762238	35.6	2.29677	39.6	2.55484	40.3	5.84058	30.6	5.56364	38.6	1.30847	33.2	1.08497	55.4	1.81639	45.6	1.11491	50.1	0.994048	45.6	0.904762	52.3	0.928952	51.7	1.2734	58.7	0.981605	30.6	4.19178	40.7	1.10598	36	2.8125	50.8	0.872852
16	87.6	1.07485	41.8	0.904762	38.6	1.07521	34.8	1.59633	32.8	0.921348	38.6	0.974747	41.8	1.03722	33.8	1.10458	39.5	1.02332	41.4	1.24699	51.2	0.924188	48.2	1.05702	51.6	1.02994	52.1	1.14254	51.8	0.99044	50.3	0.972921	55.7	0.948893	30.4	0.993464	45.4	1.11548	37.8	1.05	49.6	0.976378
17	101.5	1.15868	43.6	1.04306	40.5	1.04922	35.1	1.00862	44.9	1.3689	31.9	0.826425	43.6	1.04306	23.8	0.704142	39.6	1.00253	43.9	1.06039	53.6	1.04688	55.6	1.15353	60.3	1.1686	66.3	1.27255	66.9	1.29151	65.1	1.29423	70.4	1.26391	28.7	0.944079	49.8	1.09692	40.5	1.07143	66.5	1.34073
18	115.6	1.13892	44.8	1.02752	47.6	1.17531	38.9	1.10826	49.6	1.10468	44.8	1.40439	41.5	0.951835	29.6	1.2437	45.3	1.14394	40.8	0.929385	50.2	0.936567	60.6	1.08993	66.5	1.10282	61.5	0.927602	67.4	1.00747	66.3	1.01843	76.8	1.09091	29.3	1.02091	43.6	0.875502	40.3	0.995062	65.8	0.989474
19	118.5	1.02509	49.6	1.10714	47.9	1.0063	40.9	1.05141	48.7	0.981855	43.6	0.973214	40.4	0.973494	35.6	1.2027	41.6	0.918322	44.6	1.09314	50.1	0.998008	64.2	1.05941	68.3	1.02707	63.3	1.02927	69.3	1.02819	58.6	0.883861	71.5	0.93099	29.2	0.996587	44.3	1.01606	39.5	0.980149	69.8	1.06079
20	110.5	0.932489	50.8	1.02419	50.6	1.05637	41.6	1.01711	50.6	1.03901	48.6	1.11468	38.6	0.955446	35.1	0.985955	44.8	1.07692	43.9	0.984305	48.6	0.97006	63.9	0.995327	60.3	0.88287	58.2	0.919431	61.4	0.886003	58.8	1.00341	73.3	1.02517	27.6	0.945205	50.6	1.14221	40.6	1.02785	60.2	0.862464
	Fold change relative to blood		Day 1			Relative change		Day 3
	Blood		NA			Blood		192.5
LN Cluster 1	Mandibular LN		11.25		LN Cluster 1	Mandibular LN		12
	Superficial parotid LN		6.25			Superficial parotid LN		21
	Cranial deep cervical LN		11.25			Cranial deep cervical LN		15.3333
	Proper axillary LN		10			Proper axillary LN		15.75
	Subiliac LN		11.25			Subiliac LN		11.8889
	Sciatic LN		6.25			Sciatic LN		25.6
	Popliteal LN		3.75			Popliteal LN		38.6667
	Cranial mediastinal LN		6.25			Cranial mediastinal LN		28.4
	Tracheobronchal LN		11.25			Tracheobronchal LN		17.3333
	External iliac LN		11.25			External iliac LN		17.6667
	Lumbar aortic LN		1.25			Lumbar aortic LN		128
	Cluster average		8.18182			Cluster average		30.149
LN Cluster 2	Gastric LN		18.75		LN Cluster 2	Gastric LN		17.2667
	Jejunal LN		28.75			Jejunal LN		13.2174
	Colic LN		27.5			Colic LN		13.7273
	Pancreaticoduodenal LN		32.5			Pancreaticoduodenal LN		11.6154
	Lateral iliac LN		7.5			Lateral iliac LN		67.1667
	Medial iliac LN		66.25			Medial iliac LN		7.9434
	Renal LN		11.25			Renal LN		39.5556
	Caudal mediastinal LN		10			Caudal mediastinal LN		39.875
	Caudal mesenteric LN		27.5			Caudal mesenteric LN		18
	Cluster average		25.56			Cluster average		25.3741
	Average parasite density		Early infection	Remission	Late infection
	Blood		39.6475	14.5	94.9571
LN Cluster 1	Mandibular LN		28.8	14	45.1857
	Superficial parotid LN		26.9375	14.66	42.1
	Cranial deep cervical LN		28.25	12.58	34.5286
	Proper axillary LN		27.35	10.14	39.6714
	Subiliac LN		25.8625	8.7	37.5143
	Sciatic LN		22.0625	3.46	36.1571
	Popliteal LN		19.8625	2.02	27.7143
	Cranial mediastinal LN		21.9	9.3	39.8
	Tracheobronchal LN		24.0125	9.06	39.8429
	External iliac LN		23.3375	4.04	26.1571
	Lumbar aortic LN		22.7375	8.28	35.3571
	Cluster average		24.6466	8.74909	36.7299
LN Cluster 2	Gastric LN		39.2375	18.22	54.1429
	Jejunal LN		44.4375	31.44	58.2143
	Colic LN		44.8375	25.8	56.7714
	Pancreaticoduodenal LN		48.1125	31.96	60.7714
	Lateral iliac LN		43.3625	27.02	55.9143
	Medial iliac LN		50.75	32.88	66.6
	Renal LN		39.25	11.46	44.4571
	Caudal mediastinal LN		41.4875	9.34	48.5143
	Caudal mesenteric LN		50.0625	30.18	60.1286
	Cluster average		44.6153	24.2556	56.1683
