# Supplementary material for: The lymphatic system favours survival of a unique T. brucei population
Source: Biol Open. 2023 Nov 9;12(11):bio059992. doi: 10.1242/bio.059992 (PMC10651106; doi:10.1242/bio.059992)
Supplement: Table S3. Parasite survival (related to Figure 1E and 1F) [file biolopen-12-059992-TableS3.xlsx]

## Sheet: Table 3
Table 3. Parasite survival (related to Figure 1E and 1F)
		Head and Neck			Limbs				Intra-Thoracic			Abdominal				Pelvic
Days PI	Blood	Mandibular LN	Superficial parotid LN	Cranial deep cervical LN	Proper axillary LN	Subiliac LN	Sciatic LN	Popliteal LN	Tracheobronchal LN	Cranial mediastinal LN	Caudal mediastinal LN	Gastric LN	Jejunal LN	Colic LN	Pancreaticoduodenal LN	Lateral Iliac LN	Medial iliac LN	External iliac LN	Renal LN	Lumbar aortic LN	Caudal mesenteric LN
1	100	100	100	100	100	100	100	100	100	100	100	100	100	100	100	100	100	100	100	100	100
2	100	100	100	100	95	93	94	100	95	92	94	99	99	99	95	94	94	94	98	94	90
3	98	95	93	94	93	91	93	95	91	89	85	85	87	87	83	90	85	75	89	75	80
4	95	95	93	86	84	83	91	91	85	78	73	75	74	74	80	90	73	62	80	62	71
5	93	43	39	45	56	50	90	93	86	73	71	71	71	71	76	83	71	66	73	66	71
6	84	32	35	44	51	52	85	83	73	77	45	65	62	62	63	71	45	32	50	32	55
7	12	36	38	36	36	38	83	83	71	50	43	66	66	66	61	71	43	31	53	31	58
8	15	34	33	31	30.2	36	75	74	63	46	44	61	61	61	43	63	44	25	52	25	54
9	15	45	48	58	31.6	45	60	73	66	45	26	58	58	58	44	61	26	20	25	20	33
10	23	58	59	55	25	46	43	58	56	42	28	45	50	50	38	30	28	23	25	23	39
11	94	67	73	55	21	39	33	39	36	29	26	39	35	35	35	25	26	27	27	27	37
12	81	67	78	57	28	58	35	38	28	25	33	25	25	25	28	21	33	28	45	28	48
13	83	75	87	58	68	58	78	76	56	58	32	21	21	21	26	21	32	44	44	44	48
14	85	71	65	58	66	68	75	77	51	53	58	68	67	67	58	38	58	42	50	42	63
15	85	63	66	67	68	69	73	89	55	68	75	78	79	79	77	88	75	51	80	51	88
16	89	66	45	63	78	75	78	88	58	72	73	75	79	79	79	87	73	52	75	52	84
17	87	68	58	66	77	77	73	67	56	69	76	68	70	70	75	87	76	57	71	57	87
18	76	54	55	65	83	86	66	68	55	68	71	66	66	66	75	81	71	56	78	56	77
19	83	51	59	68	88	89	69	61	51	69	66	68	68	68	68	90	66	55	70	55	77
20	81	53	43	61	88	88	67	63	56	69	68	67	67	67	65	90	68	59	61	59	71
Global	62.457	60.2046	59.6431	60.6356	56.8902	63.7737	70.1699	73.4063	61.5861	60.1189	54.5379	61.0051	61.123	61.123	59.3702	61.8561	54.5379	45.1929	57.6839	45.1929	63.5928
Group average		63.45			69.81				62.45			64.7375				59.525
		Mandibular	Sup. Par.	Cranial DC	Proper axillary	Subiliac	Sciatic	Popliteal	Trach.Bronch.	Cranial Med.	Caud. Med	Gastric	Jejunal	Colic	Panc.Duod.	Lat.Il.	Med. Il	Ext. Il.	Renal	Lumb. Aort.	Caud. Mes
P-value relative to blood (paired)		0.07	0.09	0.06	0.06	0.19	0.89	0.79	0.21	0.09	0.02	0.22	0.24	0.24	0.1	0.53	0.02	<0.001	0.05	<0.001	0.19
P-value relative to blood (unpaired)		0.22	0.22	0.19	0.25	0.41	0.91	0.82	0.24	0.21	0.09	0.28	0.29	0.29	0.22	0.59	0.09	0.007	0.18	0.007	0.36
		HN	Limbs	Thoracic	Abdominal	Pelvic
One way ANOVA (within group), paired		0.96	0.04	0.25	0.3	<0.001
One way ANOVA (unpaired)		0.99	0.25	0.71	0.99	0.03
Overall LNs	0.001
	Geometric means		Early infection	Remission	Late infection
	Blood		58.1598	46.5267	83.6187
LN Cluster 1	Mandibular LN		59.2558	61.4852	60.3927
	Superficial parotid LN		59.0608	67.5159	55.2038
	Cranial deep cervical LN		60.4637	56.5837	63.9133
	Proper axillary LN		62.4193	31.6157	77.8467
	Subiliac LN		63.0533	48.6159	78.4276
	Sciatic LN		88.5741	47.1259	71.456
	Popliteal LN		89.4498	54.4105	72.5299
	Tracheobronchal LN		82.0967	46.1186	54.516
	Cranial mediastinal LN		73.2153	38.0229	66.5749
	External iliac LN		53.929	27.3493	52.8637
	Lumbar aortic LN		53.929	27.3493	52.8637
	Cluster average		67.7679	46.0175	64.2353
LN Cluster 2	Gastric LN		76.4971	35.1215	69.8761
	Jejunal LN		76.1402	35.1015	70.6679
	Colic LN		76.1402	35.1015	70.6679
	Pancreaticoduodenal LN		72.8376	33.565	70.6339
	Lateral iliac LN		81.8123	28.9045	77.3768
	Medial iliac LN		65.8276	28.8505	69.3183
	Renal LN		71.7439	31.9729	68.5241
	Caudal mediastinal LN		65.8276	28.8505	69.3183
	Caudal mesenteric LN		70.7138	40.5558	77.6723
	Cluster average		73.06	33.1137	71.5617
Organ		Min (%)	Day at Min	Max (%)	Day at Max	Dif. (%)	Group information
Blood		12	7	100	1,2	88	Differences	Min	Max
Mandibular LN		32	6	100	1,2	68	68	32	100
Superficial parotid LN		33	8	100	1,2	67
Cranial deep cervical LN		31	8	100	1,2	69
Proper axillary LN		21	11	100	1	79	68	32	100
Subiliac LN		36	8	100	1	64
Sciatic LN		33	11	100	1	67
Popliteal LN		38	12	100	1,2	62
Tracheobronchal LN		28	12	100	1	72	73.6667	26.3333	100
Cranial mediastinal LN		25	12	100	1	75
Caudal mediastinal LN		26	9	100	1	74
Gastric LN		21	13	100	1	79	77.75	22.25	100
Jejunal LN		21	13	100	1	79
Colic LN		21	13	100	1	79
Pancreaticoduodenal LN		26	13	100	1	74
Lateral iliac LN		21	12, 13	100	1	79	75.8333	24.1667	100
Medial iliac LN		26	11	100	1	74
External iliac LN		20	9	100	1	80
Renal LN		25	9,10	100	1	75
Lumbar aortic LN		20	9	100	1	80
Caudal mesenteric LN		33	9	100	1	67
