# Supplementary material for: The lymphatic system favours survival of a unique T. brucei population
Source: Biol Open. 2023 Nov 9;12(11):bio059992. doi: 10.1242/bio.059992 (PMC10651106; doi:10.1242/bio.059992)
Supplement: Table S4. Percentage of 1K1N (related to Figure 2A and 2B) [file biolopen-12-059992-TableS4.xlsx]

## Sheet: Table 4
Table 4. Percentage of 1K1N (related to Figure 2A and 2B)
		Head and Neck			Limbs				Intra-Thoracic			Intra-Abdominal				Pelvic
Days PI	Blood	Mandibular lymph node	Superficial parotid lymph node	Cranial deep cervical lymph node	Proper axillary lymph node	Subiliac lymph node	Sciatic lymph node	Popliteal lymph node	Tracheobronchal lymph node	Cranial mediastinal	Caudal mediastinal	Gastric lymph node	Jejunal lymph node	Colic lymph node	Pancreaticoduodenal lymph node	Lateral iliac lymph node	Medial iliac lymph node	External iliac lymph node	Renal lymph node	Lumbar aortic lymph node	Caudal mesenteric lymph node
1	90	99	96	94	95	92	93	96	92	94	92	94	93	95	93	92	96	95	92	93	93
2	86	59	58	63	62	61	73	71	83	81	78	81	78	88	63	78	75	72	69	67	75
3	78	54	56	65	69	63	71	68	81	80	62	76	71	75	61	68	78	73	69	68	74
4	76	67	59	66	67	64	68	63	63	72	64	73	72	71	64	65	71	74	68	66	73
5	51	51	57	58	58	64	69	65	68	65	69	65	68	73	65	65	63	65	67	65	70
6	68	68	61	59	51	58	65	61	63	62	69	61	68	69	55	68	68	61	65	69	63
7	74	74	73	75	59	63	61	71	66	66	70	66	61	61	59	59	59	59	50	68	61
8	70	66	70	71	64	68	67	70	66	64	65	63	61	58	58	59	60	60	63	65	50
9	70	68	70	73	61	88	70	75	63	62	65	70	70	73	93	80	72	68	69	65	58
10	75	66	75	78	79	75	75	71	61	70	73	70	75	71	91	75	65	70	73	68	72
11	65	63	71	73	75	71	71	76	65	67	72	72	71	69	83	73	65	61	71	68	71
12	62	63	61	62	68	82	69	64	72	74	68	73	73	53	80	72	62	68	69	66	65
13	73	68	64	61	60	85	61	62	73	71	66	71	75	61	62	58	59	69	66	59	61
14	74	74	60	62	62	65	65	53	68	70	65	62	60	65	62	59	66	69	66	56	69
15	78	65	72	63	62	65	66	51	61	62	65	56	68	63	61	59	67	70	68	51	63
16	74	61	76	61	64	61	63	55	64	65	68	63	64	53	58	55	69	63	69	63	63
17	72	63	73	58	50	52	66	56	64	66	67	63	66	56	58	65	69	69	72	69	80
18	79	65	75	59	54	50	67	59	68	67	63	62	65	58	52	63	60	72	71	62	83
19	76	67	61	56	54	53	69	69	61	65	71	60	61	69	61	60	62	71	73	68	75
20	70	67	66	55	52	53	62	74	70	69	68	59	63	69	63	68	63	74	75	63	71
Global	73.05	66.4	67.7	65.6	63.3	66.65	68.55	66.5	68.6	69.6	69	68	69.15	67.5	67.1	67.05	67.45	69.15	69.25	65.95	69.5
Group average		66.5667			66.25				69.0667			67.9375				68.0583
		Mandibular	Sup. Par.	Cranial DC	Proper axillary	Subiliac	Sciatic	Popliteal	Trach.Bronch.	Cran. Med	Caud. Med	Gastric	Jejunal	Colic	Panc.Duod.	Lat.Il.	Med. Il	Ext. Il.	Renal	Lumb. Aort.	Caud. Mes
P-value relative to blood (paired)		0.002	0.01	0.002	<0.001	0.05	0.02	0.01	0.02	0.04	0.03	0.02	0.05	0.02	0.09	0.02	0.004	0.02	0.06	0.003	0.1
P-value relative to blood (unpaired)		0.02	0.06	0.009	0.002	0.05	0.06	0.03	0.08	0.16	0.08	0.06	0.11	0.07	0.08	0.03	0.04	0.11	0.12	0.007	0.19
		HN	Limbs	Thoracic	Abdominal	Pelvic
One way ANOVA (within group), paired		0.45	0.11	0.64	0.68	0.17
One way ANOVA (unpaired)		0.77	0.43	0.92	0.93	0.71
Overall LNs	0.25
Global distribution		Mandibular	Sup. Par.	Cranial DC	Proper axillary	Subiliac	Sciatic	Popliteal	Trach.Bronch.	Cran. Med.	Caud. Med	Gastric	Jejunal	Colic	Panc.Duod.	Lat.Il.	Med. Il	Ext. Il.	Renal	Lumb. Aort.	Caud. Mes
1K1N	73	66.4	67.7	65.6	63.3	66.7	68.6	66.5	68.6	69.6	69	68	69.2	67.5	67.1	67.1	67.5	69.2	69.3	66	69.5
p-value		<0.001	<0.001	<0.001	<0.001	<0.001	0.002	0.001	<0.001	0.001	0.001	0.01	<0.001	0.003	0.009	0.008	0.003	<0.001	0.01	0.002	0.04
Within-group		0.45			0.11				0.64			0.68				0.17
2K1N	18.6	17.4	15.7	18.8	19.6	19.1	15.8	17.1	13.2	15.2	19.6	13.7	18.6	15.3	19.8	16.3	16.1	20.3	19.5	16.8	20.3
p-value		0.07	0.009	0.83	0.94	0.84	0.04	0.06	0.08	0.04	0.21	0.02	0.32	0.01	0.1	0.24	0.19	0.27	0.07	0.08	0.02
Within-group		0.033			0.28				0.038			0.003				0.01
2K2N	8.4	16.2	16.6	15.6	17.1	14.2	15.6	16.4	18.2	15.2	11.4	18.3	12.2	17.2	13.1	16.6	16.4	10.5	11.2	17.2	10.2
p-value		0.006	0.001	<0.001	<0.001	0.016	<0.001	0.002	0.001	<0.001	0.12	<0.001	0.02	<0.001	0.006	0.004	0.01	0.19	0.18	0.005	0.08
Within-group		0.24			0.119				0.1			0.001				0.11
Group average	Blood	HN	L	T	A	P
2K1N	18.6	17.3	17.9	16	16.9	18.3
2K2N	8.4	16.1	15.8	14.9	15.2	13.7
Organ		Min (%)	Day at Min	Max (%)	Day at Max	Dif. (%)	Group information
Blood		51	5	90	1	39	Differences	Min	Max
Mandibular LN		51	5	99	1	48	42.3333	54	96.3333
Superficial parotid LN		56	3	96	1	40
Cranial deep cervical LN		55	20	94	1	39
Proper axillary LN		50	17	95	1	45	41	53	94
Subiliac LN		50	18	92	1	42
Sciatic LN		61	7	93	1	32
Popliteal LN		51	15	96	1	45
Tracheobronchal LN		61	10	92	1	31	31	61.6667	92.6667
Cranial mediastinal LN		62	6,15	94	1	32
Caudal mediastinal LN		62	3	92	1	30
Gastric LN		56	15	94	1	38	38.5	55.25	93.75
Jejunal LN		60	14	93	1	33
Colic LN		53	12	95	1	42
Pancreaticoduodenal LN		52	18	93	1	41
Lateral iliac LN		55	16	92	1	37	39.5	54	93.5
Medial iliac LN		59	7	96	1	37
External iliac LN		59	7	95	1	36
Renal LN		50	7	92	1	42
Lumbar aortic LN		51	15	93	1	42
Caudal mesenteric LN		50	8	93	1	43
