# Supplementary material for: The lymphatic system favours survival of a unique T. brucei population
Source: Biol Open. 2023 Nov 9;12(11):bio059992. doi: 10.1242/bio.059992 (PMC10651106; doi:10.1242/bio.059992)
Supplement: Table S5. Percentage of slenders (related to Figure 2D and 2E) [file biolopen-12-059992-TableS5.xlsx]

## Sheet: Table 5
Table 5. Percentage of slenders (related to Figure 2D and 2E)
		Head and Neck			Limbs				Intra-Thoracic			Intra-Abdominal				Pelvic
Days PI	Blood	Mandibular LN	Superficial parotid LN	Cranial deep cervical LN	Proper axillary LN	Subiliac LN	Sciatic LN	Popliteal LN	Tracheobronchal LN	Cranial mediastinal	Caudal mediastinal LN	Gastric LN	Jejunal LN	Colic LN	Pancreaticoduodenal LN	Lateral iliac LN	Medial iliac LN	External iliac LN	Renal LN	Lumbar aortic LN	Caudal mesenteric LN
1	100	100	100	100	100	100	100	100	100	100	100	100	100	100	100	100	100	100	100	100	100
2	100	100	100	100	100	100	100	100	100	100	100	100	100	100	100	100	100	100	100	100	100
3	98	99	99	98	99	99	99	99	98	95	92	96	97	93	93	93	92	93	93	94	92
4	94	95	96	96	97	96	96	93	97	93	90	92	92	91	81	81	91	90	92	91	90
5	75	93	95	92	91	91	93	87	81	82	85	84	83	82	75	73	73	85	76	82	85
6	12	79	76	72	78	73	77	72	75	73	71	73	71	78	73	68	61	77	69	76	79
7	7	78	72	70	73	76	71	70	73	69	66	74	76	75	68	62	66	65	65	69	65
8	0	78	72	70	73	76	71	70	73	69	66	74	76	75	68	62	66	65	65	69	65
9	0	75	73	72	72	71	75	77	76	70	65	72	71	73	62	61	63	62	61	65	61
10	60	76	75	78	74	77	73	79	79	72	74	77	75	76	70	69	67	70	72	71	72
11	43	77	74	77	75	73	70	82	84	81	79	81	85	83	89	76	71	75	78	75	77
12	27	75	83	85	86	81	88	85	89	85	84	87	88	89	83	82	86	89	84	87	81
13	5	75	83	85	86	81	88	85	89	85	84	87	88	89	83	82	86	89	84	87	81
14	2	82	85	85	89	87	83	89	81	80	85	85	81	88	73	71	78	72	77	76	86
15	16	67	63	66	65	68	68	67	65	66	67	68	69	67	66	68	61	65	68	66	69
16	24	69	66	68	65	67	63	68	63	60	52	54	52	57	51	69	52	67	55	73	56
17	43	74	71	76	73	72	71	75	68	62	50	56	52	59	50	72	53	58	50	78	51
18	22	76	70	74	72	79	75	70	73	70	50	50	54	52	53	69	57	51	53	65	53
19	19	75	72	69	65	68	72	68	66	67	48	48	47	43	48	58	48	47	50	68	42
20	12	72	70	74	73	71	70	65	63	66	43	42	45	41	40	52	43	48	56	72	46
Global	37.95	80.75	79.75	80.35	80.3	80.3	80.15	80.05	79.65	77.25	72.55	75	75.1	75.55	71.3	73.4	70.7	73.4	72.4	78.2	72.55
GeomMean	15.01	80.1431	78.9221	79.6083	79.4595	79.5863	79.3188	79.2637	78.7512	76.3369	70.3904	72.8571	72.9816	73.3254	69.2021	72.3472	68.7427	71.5851	70.72	77.4577	70.4402
Group average		80.2833			80.2				76.4833			74.2375				73.4417
		Mandibular	Sup. Par.	Cranial DC	Proper axillary	Subiliac	Sciatic	Popliteal	Trach.Bronch.	Cran. Med	Caud. Med	Gastric	Jejunal	Colic	Panc.Duod.	Lat.Il.	Med. Il	Ext. Il.	Renal	Lumb. Aort.	Caud. Mes
P-value relative to blood (paired)		<0.001	<0.001	<0.001	<0.001	<0.001	<0.001	<0.001	<0.001	<0.001	<0.001	<0.001	<0.001	<0.001	<0.001	<0.001	<0.001	<0.001	<0.001	<0.001	<0.001
P-value relative to blood (unpaired)		<0.001	<0.001	<0.001	<0.001	<0.001	<0.001	<0.001	<0.001	<0.001	<0.001	<0.001	<0.001	<0.001	<0.001	<0.001	<0.001	<0.001	<0.001	<0.001	<0.001
		HN	Limbs	Thorax	Abdomen	Pelvis
One way ANOVA (within group), paired		0.48	0.98	0.001	<0.001	0.009
One way ANOVA (unpaired)		0.96	0.99	0.29	0.86	0.75
Overall LNs	0.2
Organ		Min (%)	Day at Min	Max (%)	Day at Max	Dif. (%)	Group information
Blood		0	8,9	100	1,2	100	Differences	Min	Max
Mandibular LN		67	15	100	1,2	33	34.6667	65.3333	100
Superficial parotid LN		63	15	100	1,2	37
Cranial deep cervical LN		66	15	100	1,2	34
Proper axillary LN		65	15	100	1,2	35	35	65	100
Subiliac LN		67	16	100	1,2	33
Sciatic LN		63	16	100	1,2	37
Popliteal LN		65	20	100	1,2	35
Tracheobronchal LN		63	16	100	1,2	37	50.6154	55.3333	100
Cranial mediastinal LN		60	16	100	1,2	40
Caudal mediastinal LN		43	20	100	1,2	57
Gastric LN		42	20	100	1,2	58	58	42	100
Jejunal LN		45	20	100	1,2	55
Colic LN		41	20	100	1,2	59
Pancreaticoduodenal LN		40	20	100	1,2	60
Lateral iliac LN		52	20	100	1,2	48	48.6667	51.3333	100
Medial iliac LN		43	20	100	1,2	57
External iliac LN		47	19	100	1,2	53
Renal LN		59	19	100	1,2	41
Lumbar aortic LN		65	18	100	1,2	35
Caudal mesenteric LN		42	19	100	1,2	58
