# Supplementary material for: The lymphatic system favours survival of a unique T. brucei population
Source: Biol Open. 2023 Nov 9;12(11):bio059992. doi: 10.1242/bio.059992 (PMC10651106; doi:10.1242/bio.059992)
Supplement: Table S6. Parasite width (related to Figure S2A) [file biolopen-12-059992-TableS6.xlsx]

## Sheet: Table 6
Table 6. Parasite width (related to Figure S2A)
			Head and Neck						Limbs								Intra-Thoracic						Intra-Abdominal								Pelvic
	Blood		Mandibular LN		Superficial parotid LN		Cranial deep cervical LN		Proper axillary LN		Subiliac LN		Sciatic LN		Popliteal LN		Tracheobronchal LN		Cranial mediastinal LN		Caudal mediastinal LN		Gastric LN		Jejunal LN		Colic LN		Pancreaticoduodenal LN		Lateral Iliac LN		Medial iliac LN		External iliac LN		Renal LN		Lumbar aortic LN		Caudal mesenteric LN
Days PI	Mean	SD	Mean	SD	Mean	SD	Mean	SD	Mean	SD	Mean	SD	Mean	SD	Mean	SD	Mean	SD	Mean	SD	Mean	SD	Mean	SD	Mean	SD	Mean	SD	Mean	SD	Mean	SD	Mean	SD	Mean	SD	Mean	SD	Mean	SD	Mean	SD
1	1.39	0.21	2.14	0.36	2.066	0.4	1.618	0.25	2.078	0.41	1.784	0.26	1.626	0.25	2.304	0.29	2.05	0.31	1.99	0.21	1.956	0.23	2.182	0.26	2.252	0.27	2.124	0.37	2.236	0.27	2.056	0.25	1.794	0.23	1.686	0.15	1.804	0.19	1.628	0.23	1.814	0.26
2	1.536	0.23	2.342	0.42	2.174	0.38	2.688	0.29	2.342	0.43	2.178	0.23	2.514	0.25	2.434	0.26	2.542	0.26	2.51	0.25	2.606	0.19	2.668	0.36	2.326	0.29	2.44	0.21	2.35	0.31	2.414	0.22	2.226	0.29	2.076	0.21	2.234	0.34	2.476	0.26	2.406	0.23
3	2.352	0.37	2.466	0.34	2.328	0.38	2.466	0.23	2.564	0.31	2.364	0.28	2.326	0.29	2.45	0.23	2.636	0.23	2.63	0.26	2.542	0.23	2.67	0.33	2.37	0.31	2.476	0.2	2.426	0.24	2.456	0.23	2.738	0.26	2.352	0.23	2.172	0.25	2.438	0.2	2.706	0.26
4	2.334	0.39	2.738	0.29	2.48	0.3	2.332	0.32	2.578	0.27	2.79	0.24	2.348	0.31	2.472	0.25	2.71	0.28	2.66	0.22	2.498	0.27	2.104	0.29	2.334	0.28	2.474	0.19	2.45	0.25	2.474	0.18	2.628	0.22	2.492	0.22	2.81	0.19	2.32	0.2	2.7	0.22
5	2.25	0.47	2.776	0.25	2.212	0.36	2.494	0.31	2.698	0.21	2.832	0.23	2.574	0.33	2.76	0.3	2.666	0.26	2.68	0.28	2.522	0.28	2.012	0.24	2.398	0.24	2.456	0.27	2.498	0.22	2.368	0.21	2.746	0.26	2.664	0.18	2.482	0.22	2.312	0.18	2.012	0.21
6	2.336	0.51	2.814	0.26	2.36	0.4	2.752	0.34	2.7	0.21	2.484	0.25	2.594	0.28	2.542	0.25	2.13	0.37	2.05	0.23	2.61	0.36	2.46	0.27	2.3	0.26	2.534	0.26	2.3	0.25	2.582	0.27	2.696	0.25	2.744	0.21	2.742	0.23	2.176	0.22	2.424	0.22
7	1.916	0.45	2.67	0.3	2.634	0.28	2.752	0.34	2.528	0.28	2.338	0.29	2.612	0.29	2.5	0.27	2.03	0.37	2.01	0.31	2.354	0.24	2.498	0.25	2.444	0.24	2.64	0.2	1.924	0.31	2.618	0.22	2.352	0.24	2.794	0.2	2.732	0.27	2.38	0.21	2.298	0.22
8	1.9	0.2	2.592	0.31	1.91	0.39	2.188	0.28	2.03	0.33	2.394	0.24	2.556	0.26	2.202	0.3	2.318	0.29	2.46	0.34	2.412	0.25	2.484	0.25	2.456	0.23	2.676	0.25	1.866	0.26	2.486	0.22	2.616	0.26	2.236	0.19	2.364	0.24	2.454	0.26	2.298	0.2
9	1.93	0.2	2.742	0.27	1.94	0.38	2.378	0.38	2.158	0.3	2.202	0.28	2.434	0.25	2.188	0.32	2.432	0.24	2.44	0.26	2.428	0.26	2.626	0.3	2.482	0.32	2.482	0.28	2.09	0.22	2.486	0.25	2.124	0.28	2.076	0.23	2.466	0.22	2.136	0.29	2.822	0.26
10	1.812	0.45	2.704	0.3	2.37	0.38	2.32	0.24	2.1	0.29	2.398	0.22	2.498	0.24	2.26	0.32	2.576	0.27	2.63	0.22	2.852	0.3	2.142	0.26	2.578	0.24	2.192	0.23	2.09	0.23	2.554	0.23	2.766	0.31	2.07	0.27	2.49	0.22	2.132	0.27	2.802	0.28
11	2.002	0.53	2.684	0.3	2.542	0.27	2.288	0.27	2.534	0.25	2.45	0.22	2.54	0.27	2.492	0.29	2.296	0.27	2.62	0.3	2.774	0.24	2.386	0.26	2.304	0.29	2.22	0.23	2.52653	0.22	2.462	0.25	2.534	0.24	2.002	0.2	2.39	0.22	2.158	0.25	2.136	0.21
12	2.13	0.46	2.742	0.27	2.282	0.33	2.278	0.29	2.63	0.28	2.716	0.3	2.496	0.29	2.596	0.32	2.27	0.17	2.38	0.32	2.556	0.27	2.154	0.26	2.44	0.24	2.392	0.26	2.756	0.29	2.126	0.23	2.384	0.32	2.358	0.19	2.552	0.25	2.644	0.29	2.426	0.31
13	2.114	0.52	2.684	0.34	2.256	0.34	2.772	0.29	2.508	0.25	2.722	0.28	2.688	0.3	2.696	0.25	2.548	0.28	2.58	0.29	2.75	0.27	2.496	0.21	2.43	0.25	2.56	0.24	2.788	0.31	2.512	0.22	2.656	0.23	2.766	0.21	2.626	0.23	2.636	0.3	2.852	0.29
14	2.25	0.43	2.58	0.43	2.328	0.29	2.846	0.31	2.632	0.29	2.49	0.29	2.714	0.29	2.618	0.28	2.058	0.33	2.09	0.26	2.25	0.25	2.5	0.26	2.546	0.2	2.698	0.26	2.804	0.25	2.584	0.26	2.72	0.27	2.418	0.39	2.17	0.29	2.4	0.27	2.442	0.25
15	2.262	0.4	2.514	0.46	2.748	0.29	2.704	0.29	2.7	0.24	2.598	0.28	2.49	0.26	2.758	0.3	2.694	0.28	2.72	0.29	2.316	0.23	2.592	0.34	2.578	0.25	2.534	0.22	2.698	0.28	2.212	0.27	2.458	0.22	2.574	0.21	2.77	0.24	2.336	0.27	2.49	0.22
16	2.378	0.32	2.65	0.25	2.802	0.23	2.632	0.3	2.73	0.23	2.554	0.27	2.42	0.23	2.778	0.28	2.352	0.24	2.54	0.23	2.4	0.22	2.53	0.26	2.642	0.24	2.674	0.27	2.86	0.27	2.22	0.28	2.528	0.25	2.626	0.2	2.55	0.26	2.724	0.22	2.414	0.19
17	2.402	0.42	2.562	0.38	2.8	0.24	2.718	0.25	2.628	0.25	2.5966	0.25	2.444	0.34	2.348	0.27	2.404	0.24	2.46	0.28	2.604	0.25	2.468	0.22	2.582	0.28	2.652	0.24	2.842	0.22	2.392	0.24	2.532	0.26	2.7	0.18	2.698	0.26	2.368	0.34	2.432	0.23
18	2.482	0.31	2.426	0.4	2.406	0.3	2.768	0.23	2.688	0.17	2.69	0.31	2.44	0.28	2.372	0.26	2.458	0.26	2.42	0.31	2.69	0.24	2.564	0.27	2.59	0.29	2.746	0.24	2.766	0.29	2.748	0.23	2.714	0.24	2.758	0.2	2.698	0.25	2.694	0.29	2.518	0.22
19	2.47	0.29	2.676	0.26	2.664	0.28	2.66	0.23	2.674	0.24	2.782	0.28	2.48	0.25	2.206	0.27	2.70408	0.24	2.59	0.35	2.762	0.25	2.41	0.19	2.582	0.18	2.554	0.24	2.682	0.26	2.624	0.28	2.842	0.23	2.486	0.2	2.776	0.24	2.242	0.3	2.414	0.22
20	2.392	0.36	2.632	0.31	2.724	0.26	2.68	0.26	2.69	0.26	2.734	0.26	2.35	0.26	2.224	0.29	2.694	0.27	2.76	0.22	2.744	0.24	2.41	0.21	2.672	0.23	2.144	0.33	2.78	0.24	2.176	0.33	2.48	0.26	2.72	0.18	2.798	0.26	2.514	0.23	2.408	0.23
Global	2.1319		2.6067		2.4013		2.5167		2.5095		2.50483		2.4572		2.46		2.4284		2.461		2.5313		2.4178		2.4653		2.4834		2.48663		2.4275		2.5267		2.4299		2.5162		2.3584		2.4407
Group average			2.50823						2.48288								2.47357						2.46328								2.4499
		Mandibular	Sup. Par.	Cranial DC	Proper axillary	Subiliac	Sciatic	Popliteal	Trach.Bronch.	Cranial Med.	Caud. Med	Gastric	Jejunal	Colic	Panc.Duod.	Lat.Il.	Med. Il	Ext. Il.	Renal	Lumb. Aort.	Caud. Mes
P-value relative to blood (paired)		<0.001	<0.001	<0.001	<0.001	<0.001	<0.001	<0.001	<0.001	<0.001	<0.001	0.002	<0.001	<0.001	<0.001	<0.001	<0.001	<0.001	<0.001	0.004	0.002
P-value relative to blood (unpaired)		<0.001	0.007	<0.001	<0.001	<0.001	<0.001	<0.001	0.002	0.002	<0.001	0.001	<0.001	<0.001	0.001	<0.001	<0.001	0.004	<0.001	0.02	0.003
		HN	Limbs	Thorax	Abdomen	Pelvis
One way ANOVA (within group), paired		0.01	0.58	0.08	0.64	0.08
One way ANOVA (unpaired)		0.04	0.8	0.3	0.77	0.28
Overall	0.1
Organ		Min (µm)	Day at Min	Max (µm)	Day at Max	Dif. (µm)	%	Group information
Blood		1.39	1	2.48	18, 19	1.09	78.4173	Differences	Min	Max
Mandibular LN		2.1	1	2.8	5,6	0.7	33.3333	51.952	1.87667	2.81667
Superficial parotid LN		1.91	8	2.8	16,17	0.89	46.5969
Cranial deep cervical LN		1.62	1	2.85	14	1.23	75.9259
Proper axillary LN		2.03	8	2.73	16	0.7	34.4828	46.6675	1.9075	2.7625
Subiliac LN		1.78	1	2.83	5	1.05	58.9888
Sciatic LN		1.63	1	2.71	14	1.08	66.2577
Popliteal LN		2.19	9	2.78	16	0.59	26.9406
Tracheobronchal LN		2.03	7	2.71	4	0.68	33.4975	45.3418	1.99333	2.77333
Cranial mediastinal LN		1.99	1	2.76	20	0.77	38.6935
Caudal mediastinal LN		1.96	1	2.85	10	0.89	45.4082
Gastric LN		2.01	5	2.67	2,3	0.66	32.8358	33.5402	2.0625	2.7375
Jejunal LN		2.25	1	2.67	20	0.42	18.6667
Colic LN		2.12	1	2.75	18	0.63	29.717
Pancreaticoduodenal LN		1.87	8	2.86	16	0.99	52.9412
Lateral iliac LN		2.06	1	2.75	18	0.69	33.4951	56.2807	1.79667	2.79333
Medial iliac LN		1.79	1	2.84	19	1.05	58.6592
External iliac LN		1.69	1	2.79	7	1.1	65.0888
Renal LN		1.8	1	2.81	4	1.01	56.1111
Lumbar aortic LN		1.63	1	2.72	16	1.09	66.8712
Caudal mesenteric LN		1.81	1	2.85	13	1.04	57.4586
