# Supplementary material for: The lymphatic system favours survival of a unique T. brucei population
Source: Biol Open. 2023 Nov 9;12(11):bio059992. doi: 10.1242/bio.059992 (PMC10651106; doi:10.1242/bio.059992)
Supplement: Table S7. Parasite length (related to Figure S2B) [file biolopen-12-059992-TableS7.xlsx]

## Sheet: Table 7
Table 7. Parasite length (related to Figure S2B)
			Head and Neck						Limbs								Intra-Thoracic						Intra-Abdominal								Pelvic
	Blood		Mandibular LN		Superficial parotid LN		Cranial deep cervical LN		Proper axillary LN		Subiliac LN		Sciatic LN		Popliteal LN		Tracheobronchal LN		Cranial mediastinal LN		Caudal mediastinal LN		Gastric LN		Jejunal LN		Colic LN		Pancreaticoduodenal LN		Lateral Iliac LN		Medial iliac LN		External iliac LN		Renal LN		Lumbar aortic LN		Caudal mesenteric LN
Days PI	Mean	SD	Mean	SD	Mean	SD	Mean	SD	Mean	SD	Mean	SD	Mean	SD	Mean	SD	Mean	SD	Mean	SD	Mean	SD	Mean	SD	Mean	SD	Mean	SD	Mean	SD	Mean	SD	Mean	SD	Mean	SD	Mean	SD	Mean	SD	Mean	SD
1	15.756	1.73	16.712	1.15	15.946	1.55	16.25	1.6	16.794	2.12	16.308	1.45	16.028	1.43	15.55	1.46	15.44	1.37	15.92	1.16	15.722	1.39	16.38	1.34	15.47	1.44	15.962	1.66	16.592	1.77	15.41	1.56	16.264	1.7	15.8	1.31	16.038	1.14	15.488	1.35	15.776	2
2	15.888	2.87	16.518	1.36	16.692	1.43	16.32	1.6	16.734	1.62	16.58	1.56	15.846	1.47	17.882	1.66	17.016	1.43	16.99	1.78	17.684	1.47	17.448	1.44	17.656	1.68	16.282	1.41	18.394	1.68	17.612	1.57	16.15	1.61	17.056	1.46	18.146	1.62	18.044	1.41	19.816	1.79
3	18.292	2.26	19.424	1.98	19.95	1.94	18.184	1.4	19.104	1.92	18.054	1.8	18.728	1.55	19.306	1.57	19.82	1.89	19.15	1.65	18.948	1.9	20.07	1.9	20.7122	1.66	18.634	1.94	19.018	1.97	19.59	1.92	18.43	1.75	19.238	1.59	18.554	1.55	17.95	1.8	19.758	1.55
4	18.398	2.09	19.336	2.26	19.564	1.72	17.852	2	19.134	1.78	18.69	1.77	18.548	1.74	20.156	1.57	19.502	1.44	19.37	1.48	18.924	1.73	20.136	1.48	20.528	1.62	18.506	1.65	18.796	1.98	18.688	2.3	18.24	2.04	19.34	1.93	19.82	1.68	18.834	1.46	19.266	1.77
5	18.432	2.02	20.374	2.36	19.38	1.97	18.214	1.73	17.276	1.34	18.684	1.86	18.954	1.39	20.302	1.94	19.29	1.57	19.27	1.72	18.972	1.7	20.474	1.95	21.376	2.02	19.176	1.7	19.784	1.96	19.988	1.88	18.284	1.94	19.952	1.85	19.55	1.72	18.806	1.63	19.268	1.71
6	17.564	2.11	19.254	2.17	19.784	1.59	18.508	1.72	16.7184	2	15.846	1.47	18.77	1.45	18.228	1.41	17.198	1.29	17.53	1.38	19.248	1.84	20.828	1.65	21.1	1.89	19.908	1.5	19.256	1.9	19.894	1.78	20.098	1.59	18.298	1.53	19.992	1.97	18.61	1.65	15.922	1.58
7	16.41	1.6	19.226	1.59	19.472	1.86	18.972	1.79	15.782	0.88	16.23	1.42	18.456	1.27	17.996	1.61	16.72	1.17	19.12	1.29	16.47	1.59	20.868	1.71	20.58	1.33	20.04	1.7	19.268	2.04	16.136	2.01	20.11	1.82	16.11	1.48	19.204	1.78	19.07	1.34	15.622	1.35
8	15.78	1.93	19.018	1.73	18.9	1.74	19.024	1.77	18.636	1.92	16.316	1.59	18.86	1.14	19.734	1.84	16.998	1.86	16.78	1.75	16.128	1.62	20.054	1.62	19.184	0.93	20.14	1.59	17.08	1.82	17.052	1.84	17.708	1.8	16.582	1.59	15.462	1.46	16.062	1.51	19.374	1.84
9	15.77	1.99	18.314	1.73	19.13	1.79	19.512	1.62	18.878	1.8	19.356	2.06	20.434	1.81	19.604	1.63	19.588	1.23	19.63	1.38	15.958	1.5	20.196	1.66	18.976	1.04	16.936	1.86	17.552	1.69	19.528	1.83	17.088	1.23	19.254	2.06	17.332	1.22	16.786	1.52	19.108	2.03
10	18.184	1.83	16.456	1.16	16.726	3.1	16.46	1.45	19.422	1.74	19.058	1.84	20.816	1.56	20.022	2.44	19.618	1.54	19.59	1.66	17.796	1.82	17.47	1.52	16.574	1.4	15.972	1.71	17.488	1.31	19.878	1.98	15.602	1.48	19.524	1.97	18.946	1.35	16.902	1.47	19.38	2.11
11	18.128	1.62	16.208	1.3	17.044	2	17.26	1.33	18.716	1.61	19.17	1.78	20.502	1.7	19.994	2.27	19.226	1.58	19.21	1.75	19.552	1.89	16.356	1.43	18.804	1.44	17.238	1.56	18.868	1.99	20.186	1.71	17.53	1.53	20.558	1.83	19.254	1.58	17.424	1.79	17.654	1.69
12	16.732	1.68	16.014	1.57	18.674	2.02	18.436	2.07	16.196	1.62	17.122	1.71	20.7892	1.78	19.392	1.7	19.354	1.63	20.12	1.12	20.116	1.81	16.704	1.51	19.484	1.73	16.786	1.82	20.192	1.64	19.366	1.86	19.924	1.48	19.984	1.85	19.294	1.65	18.092	1.8	17.956	1.36
13	20.974	1.74	17.406	1.5	17.166	1.5	19.264	2.08	15.748	1.32	17.766	1.53	16.134	1.51	19.336	1.76	20.442	1.61	20.18	1.41	19.448	1.92	18.878	1.5	19.776	1.5	18.758	2.11	19.622	1.7	16.766	1.53	19.402	1.49	17.95	1.48	19.564	1.77	19.084	2.11	16.764	1.48
14	18.208	1.89	19.198	1.89	17.778	2	19.372	1.91	19.166	2.11	19.222	2.11	19.122	1.93	19.288	1.82	19.896	1.17	19.21	1.19	17.246	1.84	18.584	1.44	19.626	1.62	19.06	2.02	19.474	1.67	16.244	1.93	19.024	1.38	16.702	1.38	19.818	1.4	18.258	1.33	19.462	1.75
15	18.308	1.82	19.838	2.44	19.542	1.77	19.518	2.03	19.078	2	19.548	2.2	19.488	1.9	18.94	1.87	16.484	1.26	17.02	1.36	16.096	1.53	20.23	1.8	19.274	1.44	19.052	2.12	20.312	1.89	18.446	1.97	19.218	1.48	19.458	1.53	18.65	1.45	18.28	1.4	19.606	1.65
16	18.164	1.53	19.876	2.53	19.376	1.63	19.204	1.89	18.918	1.97	19.546	2.18	19.47	1.9	17.954	1.88	16.814	1.21	16.23	1.33	16.204	1.52	20.112	1.6	19.684	1.53	18.176	1.37	15.8	1.36	18.72	1.8	16.22	1.43	19.512	1.65	16.502	1.56	18.918	1.34	19.538	1.94
17	18.664	1.4	18.816	1.67	19.174	1.67	18.748	1.75	18.852	1.45	17.642	1.32	16.546	1.35	17.632	1.19	17.35	2.08	17.15	1.48	18.13	1.11	20.02	1.77	19.326	2.89	17.918	1.63	16.234	1.46	19.042	1.7	16.354	1.5	19.69	1.67	16.5	1.7	15.218	1.52	19.7	1.91
18	18.328	1.53	20.108	1.99	18.916	1.98	19.124	1.51	18.544	1.67	17.834	1.44	15.974	1.61	17.886	1.26	18.372	2.12	19.12	1.71	19.702	1.36	20.156	1.92	19.598	1.46	17.838	1.49	18.84	1.67	18.908	1.69	17.02	1.56	19.306	1.53	18.134	2.02	15.072	1.2	19.252	1.52
19	18.044	1.56	20.068	2.04	19.802	1.99	19.736	1.81	16.698	1.34	17.718	1.36	16.218	1.55	17.88	1.38	18.324	1.93	19.23	1.92	19.49	1.57	20.146	1.79	19.222	1.88	18.068	1.47	19.084	1.43	18.926	1.91	16.774	1.6	18.046	1.36	18.378	2.01	19.074	1.95	19.614	1.82
20	17.0395	1.62	19.91	1.68	19.926	1.93	19.574	1.79	16.6	1.6	15.934	1.89	17.074	1.38	17.268	1.15	17.396	1.91	19.5	1.15	19.496	1.67	20.366	1.91	18.792	1.12	20.012	1.7	19.438	1.47	18.646	1.8	16.806	1.42	17.36	1.17	19.2	1.33	18.478	1.64	19.672	1.82
Global	17.6532		18.6037		18.6471		18.4766		17.8497		17.8312		18.3379		18.7175		18.2424		18.516		18.0665		19.2738		19.2871		18.2231		18.5546		18.4513		17.8123		18.486		18.4169		17.7225		18.6254
Group average			18.5758						18.1841								18.275						18.8347								18.2524
		Mandibular	Sup. Par.	Cranial DC	Proper axillary	Subiliac	Sciatic	Popliteal	Trach.Bronch.	Cran. Med.	Caud. Med	Gastric	Jejunal	Colic	Panc.Duod.	Lat.Il.	Med. Il	Ext. Il.	Renal	Lumb. Aort.	Caud. Mes
P-value relative to blood (paired)		0.04	0.03	0.03	0.87	0.89	0.26	0.003	0.11	0.03	0.44	<0.001	<0.001	0.24	0.04	0.08	0.97	0.03	0.08	0.84	0.04
P-value relative to blood (unpaired)		0.06	0.03	0.06	0.89	0.93	0.25	0.02	0.29	0.08	0.53	<0.001	<0.001	0.29	0.06	0.12	0.98	0.1	0.13	0.85	0.05
		HN	Limbs	Thorax	Abdomen	Pelvis
One way ANOVA (within group), paired		0.7	0.02	0.26	0.006	0.44
One way ANOVA (unpaired)		0.9	0.14	0.61	0.04	0.61
Overall	0.01
Organ		Min (µm)	Day at Min	Max (µm)	Day at Max	Dif. (µm)	%	Group information
Blood		15.76	1	18.66	17	2.9	18.401	Differences	Min	Max
Mandibular LN		16.01	12	20.37	5	4.36	27.233	24.5961	16.07	20.02
Superficial parotid LN		15.95	1	19.95	3	4	25.0784
Cranial deep cervical LN		16.25	1	19.74	19	3.49	21.4769
Proper axillary LN		15.75	13	19.42	10	3.67	23.3016	27.1371	15.75	20.0225
Subiliac LN		15.85	6	19.55	15,16	3.7	23.3438
Sciatic LN		15.85	2	20.82	10	4.97	31.3565
Popliteal LN		15.55	1	20.3	5	4.75	30.5466
Tracheobronchal LN		15.44	1	20.44	13	5	32.3834	29.044	15.6933	20.2467
Cranial mediastinal LN		15.92	1	20.18	13	4.26	26.7588
Caudal mediastinal LN		15.72	1	20.12	12	4.4	27.9898
Gastric LN		16.36	11	20.87	7	4.51	27.5672	30.1262	15.8975	20.675
Jejunal LN		15.47	1	21.38	5	5.91	38.203
Colic LN		15.96	1	20.14	8	4.18	26.1905
Pancreaticoduodenal LN		15.8	16	20.31	15	4.51	28.5443
Lateral iliac LN		15.41	1	20.19	11	4.78	31.0188	28.8091	15.4933	19.9583
Medial iliac LN		15.6	10	20.11	7	4.51	28.9103
External iliac LN		15.8	1	20.56	11	4.76	30.1266
Renal LN		15.46	8	19.99	6	4.53	29.3014
Lumbar aortic LN		15.07	18	19.08	13	4.01	26.6092
Caudal mesenteric LN		15.62	7	19.82	2	4.2	26.8886
