# Supplementary material for: The lymphatic system favours survival of a unique T. brucei population
Source: Biol Open. 2023 Nov 9;12(11):bio059992. doi: 10.1242/bio.059992 (PMC10651106; doi:10.1242/bio.059992)
Supplement: Table S8. Parasite area (related to Figure 3A-3B) [file biolopen-12-059992-TableS8.xlsx]

## Sheet: Table 8
Table 8. Parasite area (related to Figure 3A-3B)
			Head and Neck						Limbs								Intra-Thoracic						Intra-Abdominal								Pelvic
	Blood		Mandibular LN		Superficial parotid LN		Cranial deep cervical LN		Proper axillary LN		Subiliac LN		Sciatic LN		Popliteal LN		Tracheobronchal LN		Cranial mediastinal LN		Caudal mediastinal LN		Gastric LN		Jejunal LN		Colic LN		Pancreaticoduodenal LN		Lateral Iliac LN		Medial iliac LN		External iliac LN		Renal LN		Lumbar aortic LN		Caudal mesenteric LN
Days PI	Mean	SD	Mean	SD	Mean	SD	Mean	SD	Mean	SD	Mean	SD	Mean	SD	Mean	SD	Mean	SD	Mean	SD	Mean	SD	Mean	SD	Mean	SD	Mean	SD	Mean	SD	Mean	SD	Mean	SD	Mean	SD	Mean	SD	Mean	SD	Mean	SD
1	21.9008	4.32	35.769	6.57	32.9006	6.85	26.3138	4.95	34.9806	8.45	29.1228	5.08	26.0602	4.59	35.8942	6.12	33.4992	5.36	31.7	4.17	30.777	4.72	35.742	5.21	34.8598	5.53	33.8552	6.84	37.0252	5.48	31.7126	5.14	29.1956	5.11	26.614	3.09	28.903	3.42	25.2576	4.5	28.5176	5.15
2	24.404	6.62	38.6022	7.16	36.3422	7.31	43.8944	6.46	39.2502	8.57	36.114	5.14	39.7772	4.81	43.6738	6.94	44.3112	5.47	42.64	5.26	46.1166	5.51	46.4688	6.91	41.1856	7.25	39.7072	4.55	43.3032	7.36	42.5462	5.75	35.9112	5.52	35.4484	5.09	40.5834	7.6	44.6782	5.84	47.5444	5.19
3	43.0228	9.37	47.9368	8.22	46.4644	8.93	44.7876	4.95	48.9296	7.31	42.7002	6.75	43.7038	7.79	47.279	5.69	52.9542	7.32	50.36	5.31	48.0582	5.75	53.6518	8.77	49.2009	8.11	46.1462	6.19	46.138	6.67	48.0686	6.29	50.4178	6.31	45.2832	6.17	40.3654	6.21	43.76	5.79	53.482	6.87
4	42.9409	9.33	52.922	8.45	48.4848	7.11	41.6444	7.25	49.4192	7.7	52.1176	6.44	43.6012	6.85	49.8228	6.42	54.5818	7.12	51.54	4.14	47.283	6.29	42.3792	6.75	47.9502	7.16	45.7682	5.26	46.1086	7.18	46.1842	6.33	47.8298	5.85	48.125	5.82	55.7322	6.4	43.7662	5.75	51.993	6.16
5	41.472	10.88	56.496	7.9	42.8946	8.45	45.4452	7.21	46.5728	4.82	52.9504	7.06	48.7598	6.75	56.1208	8.55	54.5958	7.33	51.64	4.52	47.7912	6.22	41.1976	6.38	51.2918	7.42	47.1268	7.03	49.3518	6.07	47.3136	5.74	50.198	7.19	53.1838	6.5	48.4358	5.14	43.4882	5.17	38.8046	5.6
6	41.0295	11.55	54.1314	7.6	46.6614	8.46	51.0086	8.4	44.163	8.07	39.3768	5.45	48.8186	7.9	46.351	5.95	44.4688	8.92	35.94	5.63	50.308	7.74	51.3058	7.46	48.4124	6.21	50.5208	6.99	44.2286	6.09	51.3806	6.31	54.192	6.67	50.2204	5.81	54.7818	6.9	40.5078	5.56	38.605	5.28
7	31.4416	9.01	51.3766	7.5	51.2402	7	52.2344	7.47	39.88	4.77	38.0314	6.34	48.2344	6.38	44.935	6	42.3534	8.37	38.43	4.72	38.84	7.39	52.1338	6.75	50.2802	5.82	52.9582	3.4	37.0036	6.87	42.1948	6.56	47.2452	6.18	45.0134	5.36	52.3384	6.06	45.375	5.11	35.92	4.79
8	30.5	9.12	49.4026	8.04	35.8238	6.65	41.827	9.25	37.7812	7	38.9892	4.79	48.1736	5.96	43.339	6.38	46.4572	6.82	41.29	5.99	38.8748	5.2	49.8138	6.5	47.1054	4.88	53.9474	6.94	31.8326	5.57	42.3974	6.08	46.2936	6.36	37.0516	4.53	36.577	5.26	39.4122	5.52	44.4964	5.58
9	30.6	9.5	50.1674	6.54	37.1554	8.22	46.4588	6.58	40.708	6.6	42.6092	6.99	49.7136	6.75	42.828	6.99	49.0612	5.94	47.89	6.05	38.8328	6	52.9784	6.95	47.0548	6.44	42.0594	6.7	36.56	4.19	48.5034	5.99	36.2568	5.27	39.9714	5.92	42.7464	4.9	35.8654	6.02	53.9344	7.76
10	32.9494	10.32	44.4508	5.44	39.4836	9.56	38.2638	6.18	40.779	6.68	45.7522	6.41	52.0586	7.04	45.4574	9.5	45.0008	6.15	51.52	5.32	50.6538	6.15	37.4326	5.65	42.704	5.19	34.9968	5.11	36.5804	5.08	50.7282	6.71	43.2722	7.04	40.4904	7.19	47.1734	5.36	35.9658	5.13	54.3814	8.49
11	36.2923	9.68	43.4706	5.79	43.2836	6.66	39.5414	6.22	47.3818	5.88	46.9598	6.1	52.0884	6.67	49.847	8.19	37.5786	5.68	50.33	4.49	54.252	8.12	39.0784	5.91	43.3584	6.64	38.2358	4.95	47.6798	6.32	49.6188	5.62	44.4712	6.18	41.1036	5.15	45.93	5.97	37.6498	6.23	37.6874	5.02
12	35.6392	8.44	44.0014	6.76	42.5232	7.15	42.0472	7.65	42.6456	6.51	46.5342	7.28	51.8189	6.56	50.2038	6.57	37.918	4.49	47.89	4.97	51.3718	6.28	35.9536	4.6	47.5246	6.22	40.265	6.76	55.598	7	41.0778	5.61	47.4394	7.06	47.035	5.17	49.251	6.5	47.8238	6.84	43.6864	7.27
13	37.3755	10.45	46.844	7.86	38.5224	6.43	53.3476	8.04	39.5216	5.29	48.3498	6.37	43.3284	5.86	52.1992	7.1	48.1954	7.18	52.07	5.08	53.667	8.73	47.1116	6.12	48.0946	6.49	48.057	7.17	54.762	8.22	42.151	5.6	51.5772	6.45	49.632	5.42	51.4294	6.92	50.2618	7.68	47.8718	5.83
14	40.968	9.88	49.6858	10.28	41.4436	6.55	55.0564	7.2	50.5792	8.73	47.826	7.41	51.964	7.99	50.532	7.31	38.227	6.64	40.15	5.21	38.7356	5.91	46.3518	6.76	50.012	6.05	51.4006	7.09	54.6172	6.87	41.9508	6.51	51.7732	6.68	40.3958	7.38	42.9312	5.91	43.794	5.73	47.5384	7.18
15	41.4127	8.17	49.9764	11.19	53.6702	7.65	52.8336	8.33	51.5988	7.73	50.896	8.49	48.467	6.55	52.11	6.94	54.5244	7.67	46.29	6.38	37.3032	5.41	52.39	6.57	49.6	5.42	48.2196	6.19	54.8784	7.97	40.8024	6.64	47.2216	5.45	50.1396	6.2	51.599	5.37	42.73	6.18	48.8236	6.37
16	43.194	7.61	52.577	7.77	54.3184	6.89	50.6362	8.19	51.6444	6.93	49.9626	7.85	47.1506	6.59	49.9372	5.11	47.2476	5.68	41.22	6.16	38.9184	5.52	50.9108	6.33	52.0834	6.76	48.6888	6.69	45.257	6.1	41.493	6.11	41.0182	5.48	51.329	6.48	42.103	5.97	51.602	6.74	47.0522	5.46
17	44.8309	8.88	48.2434	8.72	53.593	5.67	50.9268	6.39	49.5384	6	45.853	5.93	40.497	6.81	41.3598	6.22	48.1456	6.9	42.19	5.92	47.2042	4.87	49.3152	6.22	49.944	9.39	47.5994	7.01	46.0998	5.17	45.5568	6.14	41.4678	6.18	53.1486	5.67	44.612	6.99	36.0556	5.14	47.975	6.63
18	45.4901	7.77	48.7868	9.61	45.479	6.9	52.788	4.66	49.764	4.66	47.9138	6.27	38.955	5.88	42.5146	5.48	49.609	7.36	46.27	4.88	53.042	6.52	51.7288	7.37	50.7226	6.54	48.9474	5.67	52.0752	6.89	52.0236	6.89	46.29	6.58	53.1972	5	48.9386	7.2	40.609	6.15	48.4844	5.89
19	44.5687	6.15	53.7296	7.76	52.761	7.74	52.5864	7.28	44.6528	5.4	49.3282	6.49	40.2032	5.41	39.408	5.31	53.3856	10.38	49.81	6.07	53.8792	6.91	48.5878	6.12	49.651	6.04	46.1562	5.9	51.121	5.7	49.59	7	47.724	6.4	44.8048	4.47	51.0492	7.55	42.9114	8.05	47.3654	6.36
20	40.7585	7.55	52.5052	8.27	54.311	7.66	52.5134	7.43	44.53	5.13	43.5714	6.86	40.1792	5.94	38.369	5.38	54.9754	8.23	53.82	6.15	53.5082	6.78	49.04	5.9	50.2494	5.64	42.8434	7.17	54.1326	6.92	40.4236	6.27	41.6716	5.7	47.24	4.59	53.7244	6.25	46.4928	6.23	47.2848	5.64
Global	37.5395		48.5538		44.8678		46.7078		44.716		44.7479		45.1776		46.1091		46.8545		45.6495		45.9708		46.6786		47.5643		45.375		46.2176		44.7859		45.0733		44.9714		46.4602		41.9003		45.5724
Group average			46.7098						45.1877								46.1583						46.4589								44.7939
		Mandibular	Sup. Par.	Cranial DC	Proper axillary	Subiliac	Sciatic	Popliteal	Trach.Bronch.	Cran. Med	Caud. Med	Gastric	Jejunal	Colic	Panc.Duod.	Lat.Il.	Med. Il	Ext. Il.	Renal	Lumb. Aort.	Caud. Mes
P-value relative to blood (paired)		<0.001	<0.001	<0.001	<0.001	<0.001	<0.001	<0.001	<0.001	<0.001	<0.001	<0.001	<0.001	<0.001	<0.001	<0.001	<0.001	<0.001	<0.001	0.01	<0.001
P-value relative to blood (unpaired)		<0.001	0.002	<0.001	<0.001	0.001	<0.001	<0.001	<0.001	<0.001	<0.001	<0.001	<0.001	<0.001	<0.001	<0.001	<0.001	0.002	<0.001	0.04	<0.001
		HN	Limbs	Thoracic	Abdominal	Pelvic
One way ANOVA (within group), paired		0.02	0.6	0.64	0.45	0.09
One way ANOVA (unpaired)		0.2	0.85	0.83	0.7	0.31
Overall	0.13
Organ		Min (µm2)	Day at Min	Max (µm2)	Day at Max	Dif. (µm2)	%	Group information
Blood		21.9	1	45.49	18	23.59	107.717	Differences	Min	Max
Mandibular LN		35.769	1	56.496	5	20.727	57.9468	77.4252	31.6611	55.2903
Superficial parotid LN		32.9006	1	54.3184	16	21.4178	65.0985
Cranial deep cervical LN		26.3138	1	55.0564	14	28.7426	109.23
Proper axillary LN		34.9806	1	51.64	16	16.6594	47.6247	71.4175	31.5144	53.1999
Subiliac LN		29.1228	1	52.9504	5	23.8276	81.8177
Sciatic LN		26.0602	1	52.0884	11	26.0282	99.8772
Popliteal LN		35.8942	1	56.1208	5	20.2266	56.3506
Tracheobronchal LN		33.4992	1	54.9754	20	21.4762	64.1096	70.0544	31.9921	54.3491
Cranial mediastinal LN		31.7	1	53.82	20	22.12	69.7792
Caudal mediastinal LN		30.777	1	54.252	11	23.475	76.2745
Gastric LN		35.742	1	53.6518	3	17.9098	50.1086	58.3804	34.0724	53.8201
Jejunal LN		34.8598	1	52.0834	16	17.2236	49.4082
Colic LN		33.8552	1	53.9474	8	20.0922	59.3475
Pancreaticoduodenal LN		31.8326	8	55.598	12	23.7654	74.6574
Lateral iliac LN		31.7126	1	52.0236	18	20.311	64.0471	89.5622	28.3667	53.5215
Medial iliac LN		29.1956	1	54.192	6	24.9964	85.617
External iliac LN		26.614	1	53.2	18	26.586	99.8948
Renal LN		28.903	1	55.7322	4	26.8292	92.825
Lumbar aortic LN		25.2576	1	51.6	16	26.3424	104.295
Caudal mesenteric LN		28.5176	1	54.3814	10	25.8638	90.6942
