# Supplementary material for: The lymphatic system favours survival of a unique T. brucei population
Source: Biol Open. 2023 Nov 9;12(11):bio059992. doi: 10.1242/bio.059992 (PMC10651106; doi:10.1242/bio.059992)
Supplement: Table S9. Parasite speed (related to Figure 3C-3D) [file biolopen-12-059992-TableS9.xlsx]

## Sheet: Table 9
Table 9. Parasite speed (related to Figure 3C-3D)
			Head and Neck						Limbs								Intra-Thoracic						Intra-Abdominal								Pelvic
	Blood		Mandibular LN		Superficial parotid LN		Cranial deep cervical LN		Proper axillary LN		Subiliac LN		Sciatic LN		Popliteal LN		Tracheobronchal LN		Cranial mediastinal LN		Caudal mediastinal LN		Gastric LN		Jejunal LN		Colic LN		Pancreaticoduodenal LN		Lateral Iliac LN		Medial iliac LN		External iliac LN		Renal LN		Lumbar aortic LN		Caudal mesenteric LN
Days PI	Mean	SD	Mean	SD	Mean	SD	Mean	SD	Mean	SD	Mean	SD	Mean	SD	Mean	SD	Mean	SD	Mean	SD	Mean	SD	Mean	SD	Mean	SD	Mean	SD	Mean	SD	Mean	SD	Mean	SD	Mean	SD	Mean	SD	Mean	SD	Mean	SD
1	21.53	1.46	20.984	2.98	21.68	3.37	22.01	5.16	21.604	4.95	19.204	4.06	20.116	4.76	23.034	2.89	22.474	2.74	24.8	3.15	23.366	3.83	19.158	1.94	16.812	4.6	22.074	2.98	20.064	5.94	21.896	3.67	24.254	4.12	20.906	4.88	18.704	5.53	21.122	4.86	21.7	2.83
2	21.678	1.79	41.158	4.08	43.276	3.25	40.276	5.69	39.418	5.37	32.072	3.6	40.81	4.08	23.236	2.85	31.26	4.55	30.21	4.16	43.978	4.49	36.406	2.89	31.54	5.05	38.916	3.77	39.824	3.6	36.254	4.2	37.554	4.64	35.498	4	44.726	3.59	28.708	5.15	42.6	4.92
3	23.72	2.05	41.382	3.45	43.41	3.51	41.296	5.25	41.14	5	32.718	3.82	40.812	3.82	41.044	3.8	31.616	4.19	30.16	4.88	46.75	5.53	36.144	3.49	36.236	3.5	41.246	4.6	42.3	3.44	44.264	3.99	37.428	3.36	43.954	3.32	44.418	3.66	42.808	4.5	49.5	4.55
4	27.462	2.83	21.576	3.19	17.588	3	40.696	5.11	27.674	4.85	31.83	4.1	37.948	7.56	43.278	4.19	31.846	4.11	32.64	5.32	45.936	4.95	36.822	3.45	33.212	5.05	41.168	4.64	41.61	3.24	43.394	3.89	48.108	3.95	44.082	3.32	47.764	5	43.608	5.18	46.7	3.78
5	27.144	2.78	5.52	2.44	6.438	2.92	23.398	3.3	20.136	4.81	18.158	2.92	15.944	3.17	40.192	4.03	30.768	5.62	21.78	5.15	16.626	3.74	30.98	4.13	12.63	2.69	10.5	3.74	5.472	2.03	13.436	3.71	23.01	3.01	39.014	4.58	5.674	2.81	43.168	3.67	43.2	2.36
6	15.798	3.01	5.078	2.41	5.974	2.77	5.752	2.63	5.21	2.41	12.296	3.49	9.914	3.83	6.7	2.81	30.554	5.2	20.16	5.26	18.072	4.22	11.338	2.77	7.094	3.02	5.114	1.77	4.72	1.9	6.698	2.2	5.708	2.32	12.288	4.7	6.98	2.1	13.558	3.66	12.7	2.99
7	5.942	2.61	41.864	4.29	25.268	5.93	6.384	2.64	17.59	4.73	12.156	3.37	6.952	2.83	13.73	3.14	12.782	2.23	40.5	3.62	46.254	3.88	11.36	2.6	7.482	3.3	5.522	2.04	12.73	4.16	26.978	3.65	27.492	4.24	5.808	2.88	42.928	4.37	8.204	3.86	49.8	3.12
8	2.13	1.17	41.928	3.98	42.872	4.18	37.032	6.96	41.802	4.56	31.672	4.16	40.532	5.85	38.618	4.99	37.414	4.58	39.78	4.21	46.262	3.88	37.92	4.28	35.424	6.74	43.364	3.37	41.826	4.21	47.916	3.68	42.336	3.44	12.398	3.6	42.692	4.34	20.798	4.66	45.6	4.82
9	2.19	1.32	42.814	4.53	42.098	3.92	42.04	5.95	41.552	3.67	39.84	4.26	40.006	5.17	39.702	5.2	33.874	5.5	49.17	4.88	50.922	4.6	37.536	5	40.296	5.43	41.978	3.37	42.312	3.91	41.47	3.4	42.642	4.08	43.316	3.99	47.814	5.15	43.758	3.96	47.1	4.16
10	16.544	2.68	38.21	4.14	41.83	2.75	40.93	5.04	41.612	4.13	41.432	3.82	41.416	4.19	23.286	3.99	38.154	4.6	43.22	6.17	42.946	3.81	34.418	3.71	31.322	4.49	41.256	3.6	41.988	3.98	42.23	3.81	42.934	3.29	42.182	4.08	45.894	4.77	43.162	3.55	44.6	5.02
11	18.818	3.12	37.756	4.29	42.802	2.93	30.814	4.97	41.178	3.51	34.884	5.44	28.672	4.57	5.704	2.42	36.104	5.04	40.17	5.67	21.61	4.1	30.062	4.97	34.242	4.27	38.162	3.46	28.494	4.86	20.956	4.01	22.494	3.08	43.256	3.31	31.3	4.36	42.49	3.23	17.5	5.71
12	22.3	3.55	23.326	3.64	25	3.16	22.318	3.53	23.986	3.75	20.404	3.31	21.988	3.75	5.71	2.23	35.568	4.31	20.02	5.22	16.872	3.01	36.79	4.25	5.38	1.86	6.014	2.72	5.954	2.68	12.456	3.23	7.342	2.53	11.69	3.73	5.352	2.34	14.418	5.22	12.8	3.92
13	24.918	2.79	4.176	2.11	23.01	3.76	4.972	2.14	5.948	2.67	12.192	2.67	18.878	5.94	37.404	3.09	9.362	4.14	10.1	4.21	30.972	6.72	8.844	2.1	5.578	1.99	5.176	2.57	16.656	3.9	13.242	3.27	14.46	2.82	6.326	3.03	21.986	3.67	7.014	3.04	40.2	2.09
14	20.3	2.83	42.716	4.27	4.038	1.77	3.988	1.65	6.336	2.81	9.704	2.55	39.792	4.85	41.738	2.99	5.284	2.1	11.6	3.87	45.39	3.58	8.424	2.07	38.69	6.36	44.006	3.63	40.5	4.73	48.248	5.1	47.066	4.5	12.696	3.97	43.244	3.4	15.744	4.57	48.1	3.38
15	11.656	3.05	43.392	4.07	39.66	5.78	40.176	5.58	17.088	4.07	21.028	3.78	36.588	4.87	39.67	3.37	36.458	4.68	40.18	4.15	46.094	3.79	36.788	3.81	40.738	4.92	40.336	4.53	40.152	4.68	41.418	3.31	41.772	3.98	43.168	4.21	46.5	3.44	40.534	5.09	45.6	5.02
16	6.314	2.08	34.672	3.23	38.412	4.79	39.698	5.31	32.726	3.48	37.68	2.84	42.016	3.29	40.248	4.33	34.944	5.88	33.9	5.72	47.112	3.42	33.78	4.67	40.404	5.03	40.434	4.18	38.984	4.34	40.928	3	43.482	3.32	44.168	3.45	46.88	2.87	44.46	3.25	41.3	5.12
17	23.982	3.42	34.594	3.15	31.814	4.69	39.59	6.03	32.908	3.43	34.468	5.13	31.18	4.12	5.956	2.98	39.738	5.19	42.18	5.09	45.776	3.92	35.468	4.66	25.628	3.86	21.69	2.89	41.33	4.52	33.372	4.07	26.166	3.07	43.92	3.26	46.366	2.69	45.058	3.81	36.6	4.16
18	21.89	2.99	32.084	3.1	32.606	4.08	36.478	5.26	27.596	3.75	30.896	3.58	19.052	4.4	6.538	3.98	6.042	2.55	12.39	3.89	29.726	5.36	21.946	4.19	12.892	2.28	22.826	2.83	11.702	3.05	12.862	3.38	20.148	5.03	38.672	4.46	12.17	4.34	45.652	4.52	30.2	4.4
19	21.22	2.85	38.446	4.28	33.082	4.31	30.634	5.58	29.034	3.71	19.634	2.91	37.868	5.87	12.26	3.44	17.142	3.52	18.66	3.33	21.394	3.39	11.14	4.06	13.108	2.46	5.996	2.8	7.39	2.44	26.97	3.93	16.428	3.41	12.594	4.52	26.664	3.54	18.866	5.51	21.7	2.9
20	22.678	4.03	38.654	4.59	32.476	4.07	23.16	4.13	32.184	4.11	18.226	2.87	32.99	3.68	13.242	3.36	11.688	1.85	19.13	4.12	21.48	3.332	12.366	3.48	6.174	2.72	12.97	3.78	40.632	5.62	33.45	3.06	15.338	3.33	12.932	4.21	32.63	4.53	19.23	5.34	20.6	3.13
Global	17.9107		31.5165		29.6667		28.5821		27.3361		25.5247		30.1737		25.0645		26.6536		29.0375		35.3769		26.3845		23.7441		26.4374		28.232		30.4219		29.3081		28.4434		33.0343		30.118		35.905
Geom	14.7448		26.2536		24.9689		23.0661		23.3312		23.3464		27.2425		19.5185		22.9196		26.3754		32.8639		23.1722		18.89		20.0167		22.262		26.7041		25.3953		23.143		27.1735		25.9667		32.9343
Group average			24.7629						23.3597								27.3863						21.0852								26.8862
		Mandibular	Sup. Par.	Cranial DC	Proper axillary	Subiliac	Sciatic	Popliteal	Trach.Bronch.	Cran. Med.	Caud. Med	Gastric	Jejunal	Colic	Panc.Duod.	Lat.Il.	Med. Il	Ext. Il.	Renal	Lumb. Aort.	Caud. Mes
P-value relative to blood (paired)		0.004	0.008	0.01	0.02	0.03	0.002	0.09	0.02	0.01	<0.001	0.02	0.02	0.07	0.02	0.006	0.01	0.01	0.004	0.003	<0.001
P-value relative to blood (unpaired)		<0.001	0.001	0.005	0.006	0.01	<0.001	0.06	0.009	0.001	<0.001	0.01	0.01	0.04	0.01	0.001	0.002	0.01	<0.001	0.002	<0.001
		HN	Limbs	Thoracic	Abdominal	Pelvic
One way ANOVA (within group), paired		0.51	0.32	0.02	0.32	0.19
One way ANOVA (unpaired)		0.78	0.56	0.07	0.8	0.59
Overall	0.04
Organ		Min (µm/s)	Day at Min	Max (µm/s)	Day at Max	Dif. (µm/s)	fold-change	Group information
Blood		2.13	8	27.462	4	25.332	27	Differences	Min	Max
Mandibular LN		4.176	13	43.392	15	39.216	10.3908	10.5609	4.06733	42.9473
Superficial parotid LN		4.038	14	43.41	3	39.372	10.7504
Cranial deep cervical LN		3.988	14	42.04	9	38.052	10.5416
Proper axillary LN		5.21	6	41.802	8	36.592	8.02342	6.48101	6.8925	42.132
Subiliac LN		9.704	14	41.432	10	31.728	4.26958
Sciatic LN		6.952	7	42.016	16	35.064	6.04373
Popliteal LN		5.704	11,12	43.278	4	37.574	7.58731
Tracheobronchal LN		5.284	14	39.738	17	34.454	7.52044	5.15052	10.67	46.61
Cranial mediastinal LN		10.1	13	49.17	9	39.07	4.86832
Caudal mediastinal LN		16.626	5	50.922	9	34.296	3.06279
Gastric LN		8.424	14	37.92	8	29.496	4.50142	7.41074	5.9095	41.244
Jejunal LN		5.38	12	40.738	15	35.358	7.57212
Colic LN		5.114	6	44.006	14	38.892	8.60501
Pancreaticoduodenal LN		4.72	6	42.312	9	37.592	8.96441
Lateral iliac LN		6.698	6	48.248	14	41.55	7.20334	7.1	7.21333	47.2983
Medial iliac LN		5.708	6	48.108	4	42.4	8.42817
External iliac LN		5.808	7	44.168	16	38.36	7.60468
Renal LN		5.352	12	47.814	9	42.462	8.93386
Lumbar aortic LN		7.014	13	45.652	18	38.638	6.5087
Caudal mesenteric LN		12.7	6	49.8	7	37.1	3.92126
