# Supplementary material for: The lymphatic system favours survival of a unique T. brucei population
Source: Biol Open. 2023 Nov 9;12(11):bio059992. doi: 10.1242/bio.059992 (PMC10651106; doi:10.1242/bio.059992)
Supplement: Table S10. Normalized values used for Figures 4A and 4B [file biolopen-12-059992-TableS10.xlsx]

## Sheet: Table 10
Table 10. Normalized values used for Figures 4A and 4B
	Density	Density range	Survival	Survival range	1K1N %	1K1N % range	Slender/stumpy	Slender/stumpy range	Length	Length range	Width	Width range	Area	Area range	Speed	Speed range
Blood	1.64684	2.78953	1.55433	2.08129	2.60181	0.0473448	-4.17101	3.07866	-1.32388	-2.31629	-3.52035	0.966594	-3.50099	0.242881	-2.26347	-2.76224
Mandibular LN	-0.301383	-0.630638	-0.0499914	-0.922632	-0.754706	1.83698	0.578056	-1.00892	0.50667	0.00910135	1.62988	-0.911238	1.45987	-0.606126	0.462099	0.584737
Superficial parotid LN	-0.449192	-0.620655	-0.0967194	-1.07283	-0.0985445	0.246193	0.489098	-0.736413	0.621079	-0.564284	-0.623341	0.0723881	-0.198254	-0.401273	0.158995	0.622344
Cranial deep cervical LN	-0.687823	-0.910161	-0.0967194	-0.772436	-1.1585	0.0473448	0.539411	-0.940792	0.232087	-1.37658	0.664216	1.59254	0.630809	1.77086	-0.290926	0.304135
Proper axillary LN	-0.611247	-0.63563	-0.098277	0.729523	-2.3194	1.24043	0.528473	-0.872665	-1.20947	-1.08989	0.55692	-0.777107	-0.265841	-1.81235	-0.229358	-0.0478231
Subiliac LN	-0.763508	-0.740451	0.479592	-1.52342	-0.628521	0.643889	0.537952	-1.00892	-1.25523	-1.04211	0.449623	0.787753	-0.252323	0.313341	-0.224622	-1.22037
Sciatic LN	-1.05734	-0.890195	1.41415	-1.07283	0.355721	-1.34459	0.518265	-0.736413	-0.0882586	0.980671	0.0204374	0.966594	-0.0585751	0.965917	0.696532	-0.416174
Popliteal LN	-1.43132	-0.885204	1.84249	-1.82381	-0.704232	1.24043	0.51389	-0.872665	0.781252	0.630269	0.0204374	-1.26892	0.360462	-0.754517	-1.13157	0.188905
Tracheobronchal LN	-0.748371	-0.695528	0.0668283	-0.321848	0.355721	-1.54344	0.476702	-0.736413	-0.317077	1.02845	-0.301452	-0.866528	0.693889	-0.383955	-0.326446	-0.563225
Cranial mediastinal LN	-0.821384	-0.675562	-0.618514	0.128739	1.06236	-1.34459	0.300973	-0.532034	0.323615	-0.0864629	0.449623	-0.464135	0.162208	-0.19897	0.492883	0.549541
Caudal mediastinal LN	0.150056	0.402599	-0.719758	-0.0214566	0.557617	-1.74229	-0.132882	0.626113	-0.706069	0.0728108	0.771513	0.117098	0.297381	0.208779	2.02735	-0.601313
Gastric LN	0.443001	0.821883	0.160284	0.729523	0.0528775	-0.151503	0.0472223	0.694239	2.03975	0.248012	-0.408748	-0.955949	0.617291	-1.44155	-0.267246	-1.75844
Jejunal LN	1.04937	0.687113	0.199224	0.729523	0.658565	-1.14574	0.0559723	0.48986	2.08552	2.47784	0.127734	-2.029	1.0138	-1.64504	-1.28075	-0.3453
Colic LN	0.89266	0.682122	0.199224	0.729523	-0.199492	0.643889	0.0814932	0.762366	-0.362841	-0.277591	0.23503	-1.13479	0.0270347	-0.794373	-1.01317	0.506631
Pancreaticoduodenal LN	1.27109	0.901747	-0.0811434	-0.0214566	-0.401388	0.445041	-0.219653	0.830492	0.392261	0.248012	0.342327	0.519491	0.410026	0.294895	-0.482735	0.193244
Lateral iliac LN	0.841016	0.422565	0.791111	0.729523	-0.401388	-0.350351	0.0100347	0.0129764	0.163442	0.678051	-0.301452	-0.821818	-0.2343	-0.729489	0.56866	1.14739
Medial iliac LN	1.56759	1.08643	-0.719758	0.879719	-0.199492	-0.350351	-0.253195	0.626113	-1.301	0.248012	0.771513	0.787753	-0.108139	0.659942	0.260819	1.3523
External iliac LN	-1.31111	-1.1198	-2.1839	0.128739	0.658565	-0.5492	-0.045382	0.353608	0.254969	0.646196	-0.301452	1.05601	-0.153196	1.13133	-0.27435	0.378384
Renal LN	-0.00932813	0.317744	-0.260267	0.879719	0.709039	0.643889	-0.10882	0.149229	0.0947963	0.279867	0.664216	0.608912	0.518164	1.20345	0.679956	1.36724
Lumbar aortic LN	-0.951385	-1.09984	-2.1839	0.879719	-0.956602	0.643889	0.382639	-0.872665	-1.50693	-0.548357	-1.05253	1.0113	-1.53647	1.05909	0.395795	0.4454
Caudal mesenteric LN	1.28177	0.791935	0.401712	-1.07283	0.809987	0.842737	-0.129236	0.694239	0.575315	-0.245737	-0.194155	0.743042	0.11715	0.917165	2.04156	0.074639
