# Supplementary material for: The lymphatic system favours survival of a unique T. brucei population
Source: Biol Open. 2023 Nov 9;12(11):bio059992. doi: 10.1242/bio.059992 (PMC10651106; doi:10.1242/bio.059992)
Supplement: Table S11. MAD scores for Figure 4C [file biolopen-12-059992-TableS11.xlsx]

## Sheet: Table 11
Table 11. MAD scores for Figure 4C
	Parasite density-based values								Parasite survival-based values						Cell cycle-based values								Slender/stumpy-based values						Length-based values								Width-based values								Area-based values
	Density	Abs Diff	Density range	Abs Diff	Density min	Abs Diff	Density max	Abs Diff	Survival	Abs Diff	Survival range	Abs Diff	Survival min	Abs Diff	1K1N	Abs Diff	1K1N range	Abs Diff	1K1N min	Abs Diff	1K1N max	Abs Diff	Slender/stumpy	Abs Diff	SS range	Abs Diff	SS Min	Abs Diff	Length	Abs Diff	Length range	Abs Diff	Length min	Abs Diff	Length max	Abs Diff	Width	Abs Diff	Width range	Abs Diff	Width min	Abs Diff	Width max	Abs Diff	Area	Abs Diff	Area range	Abs Diff	Area min
Blood	52.72	21.88	118.42	68.32	0.08	0.82	118.5	67.7	73.95	10.3	88	13	12	14	73.05	5.35	39	0	51	4	90	3	15.01	58.32	93	45	0	42	17.8	0.65	2.9	1.5	15.76	0	18.66	1.48	2.13	0.34	1.09	0.19	1.39	0.52	2.48	0.3	37.54	8.03	23.59	0.115	21.9
Mandibular LN	30.84	0	49.9	0.2	0.9	0	50.8	0	63.65	0	68	7	32	6	66.4	1.3	48	9	51	4	99	6	80.14	6.81	33	15	67	25	18.6	0.15	4.36	0.04	16.01	0.25	20.37	0.23	2.61	0.14	0.67	0.23	2.1	0.19	2.8	0.02	48.55	2.98	20.727	2.748	35.769
Superficial parotid LN	29.18	1.66	50.1	0	0.5	0.4	50.6	0.2	63.35	0.3	67	8	33	7	67.7	0	40	1	56	1	96	3	78.92	5.59	37	11	63	21	18.65	0.2	4	0.4	15.95	0.19	19.95	0.19	2.4	0.07	0.89	0.01	1.91	0	2.8	0.02	44.87	0.7	21.4178	2.0572	32.9006
Cranial deep cervical LN	26.5	4.34	44.3	5.8	0.9	0	45.2	5.6	63.35	0.3	69	6	31	5	65.6	2.1	39	0	55	0	94	1	79.61	6.28	34	14	66	24	18.48	0.03	3.49	0.91	16.25	0.49	19.74	0.4	2.52	0.05	1.23	0.33	1.62	0.29	2.85	0.07	46.71	1.14	28.7426	5.2676	26.3138
Proper axillary LN	27.36	3.48	49.8	0.3	0.8	0.1	50.6	0.2	63.34	0.31	79	4	21	5	63.3	4.4	45	6	50	5	95	2	79.46	6.13	35	13	65	23	17.85	0.6	3.67	0.73	15.75	0.01	19.42	0.72	2.51	0.04	0.7	0.2	2.03	0.12	2.73	0.05	44.72	0.85	16.6594	6.8156	34.9806
Subiliac LN	25.65	5.19	47.7	2.4	0.9	0	48.6	2.2	67.05	3.4	64	11	36	10	66.65	1.05	42	3	50	5	92	1	79.59	6.26	33	15	67	25	17.83	0.62	3.7	0.7	15.85	0.09	19.55	0.59	2.5	0.03	1.05	0.15	1.78	0.13	2.83	0.05	44.75	0.82	23.8276	0.3526	29.1228
Sciatic LN	22.35	8.49	44.7	5.4	0.5	0.4	45.2	5.6	73.05	9.4	67	8	33	7	68.6	0.9	32	7	61	6	93	0	79.32	5.99	37	11	63	21	18.34	0.11	4.97	0.57	15.85	0.09	20.82	0.68	2.46	0.01	1.09	0.19	1.63	0.28	2.71	0.07	45.18	0.39	26.0282	2.5532	26.0602
Popliteal LN	18.15	12.69	44.8	5.3	0.3	0.6	44.8	6	75.8	12.15	62	13	38	12	66.5	1.2	45	6	51	4	96	3	79.26	5.93	35	13	65	23	18.72	0.27	4.75	0.35	15.55	0.21	20.3	0.16	2.46	0.01	0.59	0.31	2.19	0.28	2.78	0	46.11	0.54	20.2266	3.2484	35.8942
Tracheobronchal LN	25.82	5.02	48.6	1.5	0.9	0	49.5	1.3	64.4	0.75	72	3	28	2	68.6	0.9	31	8	61	6	92	1	78.75	5.42	37	11	63	21	18.24	0.21	5	0.6	15.44	0.32	20.44	0.3	2.43	0.04	0.68	0.22	2.03	0.12	2.71	0.07	46.85	1.28	21.4762	1.9988	33.4992
Cranial mediastinal LN	25	5.84	49	1.1	0.5	0.4	49.4	1.4	60	3.65	75	0	25	1	70	2.3	32	7	62	7	94	1	76.34	3.01	40	8	60	18	18.52	0.07	4.3	0.1	15.92	0.16	20.18	0.04	2.5	0.03	0.77	0.13	1.99	0.08	2.76	0.02	45.67	0.1	22.1	1.375	31.7
Caudal mediastinal LN	35.91	5.07	70.6	20.5	0.8	0.1	71.4	20.6	59.35	4.3	74	1	26	0	69	1.3	30	9	62	7	92	1	70.39	2.94	57	9	43	1	18.07	0.38	4.4	0	15.72	0.04	20.12	0.02	2.53	0.06	0.9	0	1.96	0.05	2.85	0.07	45.97	0.4	23.475	0	30.777
Gastric LN	39.2	8.36	79	28.9	1.5	0.6	80.5	29.7	65	1.35	79	4	21	5	68	0.3	38	1	56	1	94	1	72.86	0.47	58	10	42	0	19.27	0.82	4.51	0.11	16.36	0.6	20.87	0.73	2.42	0.05	0.66	0.24	2.01	0.1	2.67	0.11	46.68	1.11	17.9098	5.5652	35.742
Jejunal LN	46.01	15.17	76.3	26.2	2.3	1.4	78.6	27.8	65.25	1.6	79	4	21	5	69.2	1.5	33	6	60	5	93	0	72.98	0.35	55	7	45	3	19.29	0.84	5.91	1.51	15.47	0.29	21.38	1.24	2.47	0	0.42	0.48	2.25	0.34	2.67	0.11	47.56	1.99	17.2236	6.2514	34.8598
Colic LN	44.25	13.41	76.2	26.1	2.2	1.3	78.4	27.6	65.25	1.6	79	4	21	5	67.5	0.2	42	3	53	2	95	2	73.33	0	59	11	41	1	18.22	0.23	4.18	0.22	15.96	0.2	20.14	0	2.48	0.01	0.62	0.28	2.12	0.21	2.75	0.03	45.37	0.2	20.0922	3.3828	33.8552
Pancreaticoduodenal LN	48.5	17.66	80.6	30.5	2.6	1.7	83.2	32.4	63.45	0.2	74	1	26	0	67.1	0.6	41	2	52	3	93	0	69.2	4.13	60	12	40	2	18.55	0.1	4.51	0.11	15.8	0.04	20.31	0.17	2.49	0.02	0.99	0.09	1.87	0.04	2.86	0.08	46.22	0.65	23.7654	0.2904	31.8326
Lateral iliac LN	43.67	12.83	71	20.9	0.6	0.3	71.6	20.8	69.05	5.4	79	4	21	5	67.1	0.6	37	2	55	0	92	1	72.35	0.98	48	0	52	10	18.45	0	4.78	0.38	15.41	0.35	20.19	0.05	2.43	0.04	0.69	0.21	2.06	0.15	2.75	0.03	44.79	0.78	20.311	3.164	31.7126
Medial iliac LN	51.83	20.99	84.3	34.2	5.3	4.4	89.6	38.8	59.35	4.3	80	5	26	0	67.5	0.2	37	2	59	4	96	3	68.74	4.59	57	9	43	1	17.81	0.64	4.51	0.11	15.6	0.16	20.11	0.03	2.53	0.06	1.05	0.15	1.79	0.12	2.84	0.06	45.07	0.5	24.9964	1.5214	29.1956
External iliac LN	19.5	11.34	40.1	10	0.9	0	41	9.8	49.95	13.7	75	0	20	6	69.2	1.5	36	3	59	4	95	2	71.59	1.74	53	5	47	5	18.49	0.04	4.76	0.36	15.8	0.04	20.56	0.42	2.43	0.04	1.11	0.21	1.69	0.22	2.79	0.01	44.97	0.6	26.586	3.111	26.614
Renal LN	34.12	3.28	68.9	18.8	0.9	0	69.8	19	62.3	1.35	80	5	25	1	69.3	1.6	42	3	50	5	92	1	70.72	2.61	50	2	59	17	18.42	0.03	4.53	0.13	15.46	0.3	19.99	0.15	2.52	0.05	1.01	0.11	1.8	0.11	2.81	0.03	46.46	0.89	26.8292	3.3542	28.903
Lumbar aortic LN	23.54	7.3	40.5	9.6	0.1	0.8	40.6	10.2	49.95	13.7	80	5	20	6	66	1.7	42	3	51	4	93	0	77.46	4.13	35	13	65	23	17.72	0.73	4.01	0.39	15.07	0.69	19.08	1.06	2.36	0.11	1.1	0.2	1.63	0.28	2.72	0.06	41.9	3.67	26.3424	2.8674	25.2576
Caudal mesenteric LN	48.62	17.78	78.4	28.3	2.2	1.3	80.6	29.8	66.55	2.9	67	8	33	7	69.5	1.8	43	4	50	5	93	0	70.44	2.89	58	10	42	0	18.63	0.18	4.2	0.2	15.62	0.14	19.82	0.32	2.44	0.03	1.04	0.14	1.81	0.1	2.85	0.07	45.57	0	25.8638	2.3888	28.5176
Median	30.84		50.1		0.9		50.8		63.65		75		26		67.7		39		55		93		73.33		48		59		18.45		4.4		15.76		20.14		2.47		0.9		1.91		2.78		45.57		23.475		31.7
Global MAD	8.36		10		0.4		10.2		2.9		5		5		1.3		3		4		1		4.13		11		18		0.21		0.36		0.19		0.3		0.04		0.2		0.13		0.06		0.78		2.748		3.1598
[truncated: 11 more columns]
