# Supplementary material for: The lymphatic system favours survival of a unique T. brucei population
Source: Biol Open. 2023 Nov 9;12(11):bio059992. doi: 10.1242/bio.059992 (PMC10651106; doi:10.1242/bio.059992)
Supplement: Table S12. Lymph node growth for Figure 5A and 5B [file biolopen-12-059992-TableS12.xlsx]

## Sheet: Table 12
Table 12. Lymph node growth for Figure 5A and 5B
	Uninfected		Day 5		Day 10		Day 15		Day 20
	Diameter	SD	Diameter	SD	Diameter	SD	Diameter	SD	Diameter	SD
Mandibular LN	1.2	0.09	1.3	0.08	1.9	0.15	2.42	0.29	2.62	0.25
Superficial parotid LN	1.25	0.05	1.35	0.05	1.77	0.23	2.68	0.09	3.02	0.22
Cranial deep cervical LN	1.3	0.2	1.7	0.2	2.25	0.2	3.1	0.08	3.35	0.17
Proper axillary LN	1.3	0.14	1.4	0.21	1.65	0.13	2.25	0.13	2.7	0.15
Subiliac LN	1.35	0.19	1.42	0.28	2.02	0.09	2.32	0.17	2.72	0.2
Sciatic LN	1.32	0.17	1.6	0.16	2.2	2.27	2.7	2.7	3.3	3.3
Popliteal LN	1.37	0.15	1.72	0.12	2.12	0.26	2.5	0.14	2.97	0.09
Tracheobronchal LN	1.47	0.2	1.9	0.09	2.75	0.13	3.55	0.19	3.8	0.12
Cranial mediastinal LN	1.52	0.5	1.76	0.2	2.38	0.33	3.21	0.21	3.5	0.5
Caudal mediastinal LN	1.65	0.15	2	0.17	2.8	0.27	3.7	0.24	3.5	0.43
Gastric LN	1.67	0.2	1.9	0.31	2.7	0.17	3.1	0.2	3.9	0.28
Jejunal LN	1.9	0.22	2	0.27	2.6	0.34	2.9	0.3	3.6	0.42
Colic LN	2	0.19	2	0.13	2.5	0.35	2.9	0.28	3.57	0.4
Pancreaticoduodenal LN	2	0.33	2	0.23	2.5	0.34	2.9	0.33	3.6	0.14
Lateral iliac LN	1.85	0.29	2.2	0.11	2.9	0.26	3.2	0.24	3.37	0.3
Medial iliac LN	1.9	0.16	1.9	0.25	2.6	0.17	2.9	0.32	3.7	0.08
External iliac LN	1.3	0.16	1.8	0.14	2.2	0.29	2.4	0.29	3.1	0.29
Renal LN	1.6	0.3	1.8	0.1	2.35	0.2	3.1	0.35	3.8	0.29
Lumbar aortic LN	1.65	0.19	2.5	0.27	2.9	0.34	3.5	0.17	3.9	0.29
Caudal mesenteric LN	1.87	0.17	2.2	0.14	2.7	0.19	3.6	0.22	3.9	0.19
Average	1.5735		1.8225		2.3895		2.9465		3.396
Fold change	Days post-infection (fold-change)
	0	5	10	15	20
Mandibular LN	1	1.08333	1.58333	2.01667	2.18333
Superficial parotid LN	1	1.08	1.416	2.144	2.416
Cranial deep cervical LN	1	1.30769	1.73077	2.38462	2.57692
Proper axillary LN	1	1.07692	1.26923	1.73077	2.07692
Subiliac LN	1	1.05185	1.4963	1.71852	2.01481
Sciatic LN	1	1.21212	1.66667	2.04545	2.5
Popliteal LN	1	1.25547	1.54745	1.82482	2.16788
Tracheobronchal LN	1	1.29252	1.87075	2.41497	2.58503
Cranial mediastinal LN	1	1.15789	1.56579	2.11184	2.30263
Caudal mediastinal LN	1	1.21212	1.69697	2.24242	2.12121
Gastric LN	1	1.13772	1.61677	1.85629	2.33533
Jejunal LN	1	1.05263	1.36842	1.52632	1.89474
Colic LN	1	1	1.25	1.45	1.785
Pancreaticoduodenal LN	1	1	1.25	1.45	1.8
Lateral iliac LN	1	1.18919	1.56757	1.72973	1.82162
Medial iliac LN	1	1	1.36842	1.52632	1.94737
External iliac LN	1	1.38462	1.69231	1.84615	2.38462
Renal LN	1	1.125	1.46875	1.9375	2.375
Lumbar aortic LN	1	1.51515	1.75758	2.12121	2.36364
Caudal mesenteric LN	1	1.17647	1.44385	1.92513	2.08556
