# Supplementary material for: The lymphatic system favours survival of a unique T. brucei population
Source: Biol Open. 2023 Nov 9;12(11):bio059992. doi: 10.1242/bio.059992 (PMC10651106; doi:10.1242/bio.059992)
Supplement: Table S13. Lymphatic vessel dilation for Figure 5C,D,E [file biolopen-12-059992-TableS13.xlsx]

## Sheet: Table 13
Table 13. Lymphatic vessel dilation for Figure 5C,D,E
	Vessel diameter (relative to uninfected)
	U	D5	D10	D15	D20
HN	100	107.654	111.358	112.099	115.556
L	100	108.095	115.238	114.524	116.429
T	100	109.949	121.429	121.429	124.235
A	100	104.492	110.638	113.712	117.494
P	100	109.024	117.561	118.293	121.707
	Vessel diameter (% enlargement)
	0-10µm		10-30 µm
	%	SD	%	SD
HN	22	7	11.7	6.5
L	16	5.4	16.5	6.6
T	25	12.6	20.6	10.5
A	24.5	12.6	15.6	4.8
P	20.9	6.5	21.9	5.8
	Parasite density
Day	HN	L	T	A	P
1	0.7	0.5	2.2	2.1	2.4
2	7.2	3.2	3.7	4.2	8.2
3	11.7	11.9	23.9	17.5	31.7
4	32.5	39.7	64	45.9	57.3
5	41.6	45.8	68.2	60.6	57.7
6	42.6	40.2	70.5	65.8	66.3
7	46.6	33.2	62.8	63.7	56.5
8	41.4	17.2	25.3	21.7	30.7
9	13.6	3.8	23.1	20.5	23
10	10.9	4.2	19.1	17.4	16.5
11	9.8	7.2	19.4	8.9	13.3
12	15.5	8.2	22.3	12.7	16.9
13	18.6	9.5	32.8	27.5	19.1
14	33.9	10.8	45.5	30.8	32.6
15	34.6	36.9	46.6	41.6	49.4
16	38.4	36.7	48.4	45.7	45.9
17	40.3	43.2	57.6	52.8	55.2
18	43.7	41.3	60.3	51.5	53.7
19	46.1	42.1	61.4	55.3	55.8
20	48.2	44.1	59.3	53.2	51.4
