# Supplementary material for: The lymphatic system favours survival of a unique T. brucei population
Source: Biol Open. 2023 Nov 9;12(11):bio059992. doi: 10.1242/bio.059992 (PMC10651106; doi:10.1242/bio.059992)
Supplement: Table S14. Parasitemia in oedemas and free fluid: Figure 6 [file biolopen-12-059992-TableS14.xlsx]

## Sheet: Table 14
Table 14. Parasitemia in oedemas and free fluid: Figure 6
	Thoracic		Abdominal			% of body fluid				Mouse	Terminal day	Terminal thoracic fluid	Terminal parasitaemia
Day	Mean	SD	Mean	SD		Day	Mean	SD		1	33	1.2	21500000
1	0	0	0	0		0	100	0		2	36	1.2	37500000
2	0	0	0	0		2	95.519	5.81052		3	39	1.4	29000000
3	0	0	0	0		4	93.0978	7.92393		4	40	1.1	18500000
4	0	0	0	0		6	90.3509	19.4251		5	51	0.2	855000000
5	0	0	0	0		7	114.096	20.4523		6	36	1.1	13700000
6	0	0	0	0		12	237.099	53.298
7	0	0	5400	2300		14	171.24	40.3144
8	0	0	15000	2700		18	130.522	42.8364
9	0	0	12000	2800		23	162.59	24.233
10	0	0	11000	4100		28	206.902	85.5552
11	0	0	11000	4900		33	249.725	67.9975
12	0	0	34000	4700		35	243.2	42.8601
13	0	0	37000	4600		40	285.356	82.9614
14	1400	1100	41000	5800		42	290.985	107.836
15	3500	1400	41000	5500
16	33000	1800	43000	5900
17	48000	3900	38000	5900
18	69000	3700	37000	5400
19	66000	3300	48000	6800
20	75000	3900	59000	6600
