# Supplementary material for: The lymphatic system favours survival of a unique T. brucei population
Source: Biol Open. 2023 Nov 9;12(11):bio059992. doi: 10.1242/bio.059992 (PMC10651106; doi:10.1242/bio.059992)
Supplement: Table S15. LYVE-1 blocking effect on parasite density in lymphatic vessels - Figure 7A- 7C [file biolopen-12-059992-TableS15.xlsx]

## Sheet: Table 15
Table 15. LYVE-1 blocking effect on parasite density in lymphatic vessels - Figure 7A-7C
LN	Parasite density untreated										Parasite density isotype control										Parasite density LYVE1 blocked
	HN		L		T		A		P		HN		L		T		A		P		HN		L		T		A		P
Day	Mean	SD	Mean	SD	Mean	SD	Mean	SD	Mean	SD	Mean	SD	Mean	SD	Mean	SD	Mean	SD	Mean	SD	Mean	SD	Mean	SD	Mean	SD	Mean	SD	Mean	SD
1	0.7	0.2	0.5	0.8	2.2	0.5	2.1	0.3	2.4	0.6	0.5	0.2	0.2	0.8	1.6	0.3	2.2	0.5	2.8	0.6	0.6	0.3	0.6	0.2	1.8	0.2	2.4	0.6	2.7	0.3
2	7.2	1.7	3.2	2.3	3.7	1.7	4.2	2.1	8.2	1.7	6.9	0.8	2.8	0.7	2.8	0.3	4.5	0.8	9.3	1.5	12.8	1.4	9.8	1.1	9.6	1.3	10.5	1.5	15.3	1.1
3	11.7	2.1	11.9	2.9	23.9	3.3	17.5	4.2	31.7	3.3	12.6	1.7	11.4	1.1	21.6	1.6	15.8	0.3	34.6	2.3	50.6	2.9	50.2	1.3	49.8	2.2	43.7	1.9	40.9	1.7
4	32.5	5.6	39.7	5.5	64	3.2	45.9	3.6	57.3	4.6	28.5	3.6	29.4	3.9	57.2	6.8	40.3	3.1	55.8	2.2	57.9	2.7	60.4	3.6	63.7	4.6	69.2	4.8	67.3	3.9
5	41.6	5.5	45.8	4.2	68.2	3.1	60.6	3.3	57.7	2.8	43.5	1.9	40.6	4.7	69.3	5.5	63.5	4.8	59.6	3.9	74.1	3.3	73.3	4.2	79.8	4.8	72.9	4.4	79.8	3.3
6	42.6	1.4	40.2	2.8	70.5	2.5	65.8	4.5	66.3	2.2	42.8	3.1	43.2	3.4	62.6	4.9	65.9	4.4	66.9	5.1	84.9	2.1	83.8	3.8	89.6	5.2	88.5	4.1	87.4	2.4
7	46.6	4.2	33.2	3.6	62.8	2.2	63.7	2.8	56.5	3.1	47.4	4.7	39.7	3.8	58.1	3.3	60.1	3.2	57.8	3.3	90.6	4.8	91.3	2.7	96.6	2.2	97.3	3.6	92.4	5.1
8	41.4	3.9	17.2	4.3	25.3	3.8	21.7	2.1	30.7	1.9	43.2	3.4	18.6	2.1	20.1	2.8	23.4	2.8	21.6	6.9	9.8	1.6	10.4	1.9	10.1	1.5	12.2	1.1	9.9	1.2
9	13.6	3.6	3.8	3.1	23.1	3.1	20.5	1.7	23	1.1	14.1	5.3	5.4	1.5	22.5	6.6	20.3	1.7	20.4	6.6	2.4	1.1	3.7	1.1	4.8	1.3	4.4	1.8	3.4	1.1
10	10.9	2.1	4.2	3.6	19.1	4.8	17.4	5.9	16.5	1.6	12.8	0.6	3.6	1.1	16.8	1.9	15.1	1.1	13.7	2.8	2.1	0.8	2.1	0.5	1.9	0.2	1.6	0.5	1.2	0.2
Average	24.88		19.97		36.28		31.94		35.03		25.23		19.49		33.26		31.11		34.25		38.58		38.56		40.77		40.27		40.03
GeoMean	15.8029		10.2406		23.0298		20.6249		24.8561		15.5979		9.2778		20.0692		20.2107		24.2368		15.1415		15.5145		17.9577		18.2545		17.6656
Max	46.6		45.8		70.5		65.8		66.3		47.4		43.2		69.3		65.9		66.9		90.6		91.3		96.6		97.3		92.4
Min	10.9		3.8		19.1		17.4		16.5		12.6		3.6		16.8		15.1		13.7		2.1		2.1		1.9		1.6		1.2
Global									Maxima
Isotype relative to untreated		HN	L	T	A	P	Overall		Isotype relative to untreated		HN	L	T	A	P	Overall
P-value(paired)		0.54	0.74	0.01	0.32	0.49	0.13		P-value(unpaired)		0.07	0.4	0.33	0.98	0.53	0.67
P-value(unpaired)		0.96	0.95	0.8	0.94	0.94	0.92
LYVE-1 relative to untreated		HN	L	T	A	P	Overall		LYVE-1 relative to untreated		HN	L	T	A	P	Overall
P-value(paired)		0.13	0.02	0.45	0.18	0.42	0.14		P-value(unpaired)		0.01	0.001	0.001	0.001	0.001	0.005
P-value(unpaired)		0.3	0.16	0.76	0.57	0.77	0.47
LYVE-1 relative to isotype		HN	L	T	A	P	Overall		LYVE-1 relative to isotype		HN	L	T	A	P	Overall
P-value(paired)		0.15	0.02	0.24	0.17	0.3	0.11		P-value(unpaired)		0.01	<0.001	0.003	0.001	0.01	0.005
P-value(unpaired)		0.32	0.16	0.62	0.53	0.68	0.43
									Minima
									Isotype relative to untreated		HN	L	T	A	P	Overall
									P-value(unpaired)		0.06	0.56	0.07	0.56	0.03	0.14
									LYVE-1 relative to untreated		HN	L	T	A	P	Overall
									P-value(unpaired)		<0.001	0.05	0.002	0.003	0.001	<0.001
									LYVE-1 relative to isotype		HN	L	T	A	P	Overall
									P-value(unpaired)		<0.001	0.01	<0.0.001	0.002	0.001	<0.001
