# Supplementary material for: The lymphatic system favours survival of a unique T. brucei population
Source: Biol Open. 2023 Nov 9;12(11):bio059992. doi: 10.1242/bio.059992 (PMC10651106; doi:10.1242/bio.059992)
Supplement: Table 16. LYVE-1 blocking effect on parasite density in blood vessels - Figure 7D-7F [file biolopen-12-059992-TableS16.xlsx]

## Sheet: Table 16
Table 16. LYVE-1 blocking effect on parasite density in blood vessels - Figure 7D-7F
Blood	Peripheral parasitemia
	Untreated		Isotype control		a-LYVE-1
Day	Mean	SD	Mean	SD	Mean	SD
1	ND	NA	ND	NA	ND	NA
2	210	5.2	180	2.3	230	2.1
3	19000	110	14000	140	14000	310
4	5500000	14000	3800000	20000	620000	2100
5	42000000	1000000	46000000	2300000	660000	2800
6	54000000	140000	51000000	91000	1100000	4200
7	19000000	130000	24000000	460000	580000	15000
8	8400000	210000	7100000	170000	82000	2600
9	2300000	44000	3100000	71000	13000	1100
10	200000	31000	410000	63000	6200	2400
Average	1.46021e+07		1.50471e+07		341714
GeoMean	1.15486e+06		1.1922e+06		56158.8
Max	54000000		51000000		1100000
Global
Isotype relative to untreated
P-value(unpaired)		0.96
LYVE-1 relative to untreated
P-value(unpaired)		0.05
LYVE-1 relative to isotype
P-value(unpaired)		0.04
